# Supplementary material for: 3-(2,3,5,6,7,8-Hexahydro-1H-cyclo­penta­[b]quinolin-9-yl)-1,5-bis­(4-methoxy­phen­yl)biuret
Source: Acta Crystallogr Sect E Struct Rep Online. 2010 Feb 20;66(Pt 3):o655. doi: 10.1107/S1600536810006057 (PMC2983504; doi:10.1107/S1600536810006057)
Supplement: Supplementary file 1 [file e-66-0o655-sup1.cif]

##############################################################################
###                                                                        ###
###        Electronic paper (Acta Crystallographica Section E)             ###
###                                                                        ###
##############################################################################
#                                                                            #
# This CIF contains the data in a paper accepted for publication in Acta     #
# Crystallographica Section E. It conforms to the requirements of Notes      #
# for Authors for Section E, and has been peer reviewed under the auspices   #
# of the IUCr Commission on Journals.                                        #
#                                                                            #
# Full details of the Crystallographic Information File format               #
# are given in the paper "The Crystallographic Information File (CIF):       #
# a New Standard Archive File for Crystallography" by S. R. Hall, F. H.      #
# Allen and I. D. Brown [Acta Cryst. (1991), A47, 655-685].                  #
#                                                                            #
# The current version of the core CIF dictionary is obtainable from          #
# ftp://ftp.iucr.org/pub/cif_core.dic. The current version number is 2.4.    #
#                                                                            #
# Software is freely available for graphical display of the structure(s) in  #
# this CIF.  For information consult the CIF home page http://www.iucr.org/  #
# cif/home.html                                                              #
#                                                                            #
# This file may be used for bona fide research purposes within the           #
# scientific community so long as proper attribution is given to the journal # 
# article from which it was obtained.                                        #
#                                                                            #
##############################################################################
                                             
data_I
_audit_creation_method     SHELXL-97
_chemical_name_systematic
;
3-(2,3,5,6,7,8-Hexahydro-
1<i>H</i>-cyclopenta[<i>b</i>]quinolin-9-yl)-1,5-bis(4-methoxyphenyl)biuret
;
_chemical_name_common
;
1,5-Di-(4-methoxyphenyl)-3-hexahydrocyclopentaquinolylbiuret
;
_chemical_formula_moiety     'C28 H30 N4 O4'
_chemical_formula_sum     'C28 H30 N4 O4'
_chemical_formula_iupac     'C28 H30 N4 O4'
_chemical_formula_weight     486.56
_chemical_melting_point     ?
_symmetry_cell_setting     monoclinic
_symmetry_space_group_name_H-M     'C 1 c 1'
_symmetry_space_group_name_Hall     'C -2yc'
loop_
    _symmetry_equiv_pos_site_id
    _symmetry_equiv_pos_as_xyz
    1 '+X,+Y,+Z'
    2 '+X,-Y,1/2+Z'
    3 '1/2+X,1/2+Y,+Z'
    4 '1/2+X,1/2-Y,1/2+Z'
_cell_length_a     22.4514(4)
_cell_length_b     12.7128(2)
_cell_length_c     8.83183(16)
_cell_angle_alpha     90.00
_cell_angle_beta     105.5260(10)
_cell_angle_gamma     90.00
_cell_volume     2428.80(8)
_cell_formula_units_Z     4
_cell_measurement_reflns_used     18332
_cell_measurement_theta_min     4.0
_cell_measurement_theta_max     68.2
_cell_measurement_temperature     193(2)
_exptl_crystal_description     'block'
_exptl_crystal_colour     'colorless'
_exptl_crystal_size_max     0.45
_exptl_crystal_size_mid     0.25
_exptl_crystal_size_min     0.10
_exptl_crystal_density_diffrn     1.331
_exptl_crystal_density_meas     ?
_exptl_crystal_density_method     'not measured'
_exptl_crystal_F_000     1032
_exptl_absorpt_coefficient_mu     0.733
_exptl_absorpt_correction_type     numerical
_exptl_absorpt_process_details
;
(ABSCOR; Higashi, 1999)
;
_exptl_absorpt_correction_T_min     0.754
_exptl_absorpt_correction_T_max     0.929
_exptl_special_details
;
;
_diffrn_ambient_temperature     193(2)
_diffrn_radiation_type     CuK\a
_diffrn_radiation_wavelength     1.54187
_diffrn_radiation_source     'rotating anode'
_diffrn_radiation_monochromator     graphite
_diffrn_measurement_device_type     'Rigaku R-AXIS RAPID'
_diffrn_measurement_method     \w
_diffrn_detector_area_resol_mean     10.00
_diffrn_reflns_number     19342
_diffrn_reflns_av_R_equivalents     0.0220
_diffrn_reflns_av_sigmaI/netI     0.0133
_diffrn_reflns_theta_min     4.03
_diffrn_reflns_theta_max     68.20
_diffrn_reflns_theta_full     68.20
_diffrn_measured_fraction_theta_max     1.000
_diffrn_measured_fraction_theta_full     1.000
_diffrn_reflns_limit_h_min     -26
_diffrn_reflns_limit_h_max     26
_diffrn_reflns_limit_k_min     -15
_diffrn_reflns_limit_k_max     15
_diffrn_reflns_limit_l_min     -10
_diffrn_reflns_limit_l_max     10
_refine_special_details
;
Refinement of <i>F</i>^2^ against ALL reflections. The weighted <i>R</i>-factor
wR and goodness of fit <i>S</i> are based on <i>F</i>^2^, conventional
<i>R</i>-factors <i>R</i> are based on <i>F</i>, with <i>F</i> set to zero for
negative <i>F</i>^2^. The threshold expression of <i>F</i>^2^ >
\s(<i>F</i>^2^) is used only for calculating <i>R</i>-factors(gt) etc. and is
not relevant to the choice of reflections for refinement. <i>R</i>-factors
based on <i>F</i>^2^ are statistically about twice as large as those based on
<i>F</i>, and <i>R</i>- factors based on ALL data will be even larger.
;
_reflns_number_total     2235
_reflns_number_gt     2168
_reflns_threshold_expression     >2\s(I)
_refine_ls_structure_factor_coef     Fsqd
_refine_ls_matrix_type     full
_refine_ls_R_factor_all     0.0287
_refine_ls_R_factor_gt     0.0279
_refine_ls_wR_factor_gt     0.0710
_refine_ls_wR_factor_ref     0.0716
_refine_ls_goodness_of_fit_ref     1.091
_refine_ls_restrained_S_all     1.091
_refine_ls_number_reflns     2235
_refine_ls_number_parameters     328
_refine_ls_number_restraints     2
_refine_ls_hydrogen_treatment     constr
_refine_ls_weighting_scheme     calc
_refine_ls_weighting_details
         'calc w=1/[\s^2^(Fo^2^)+(0.0431P)^2^+0.5591P] where P=(Fo^2^+2Fc^2^)/3'
_atom_sites_solution_hydrogens     geom
_atom_sites_solution_primary     direct
_atom_sites_solution_secondary     difmap
_refine_ls_shift/su_max     0.000
_refine_ls_shift/su_mean     0.000
_refine_diff_density_max     0.167
_refine_diff_density_min     -0.150
_refine_ls_extinction_method     SHELXL
_refine_ls_extinction_coef     0.00173(14)
_refine_ls_extinction_expression
                                  'Fc^*^=kFc[1+0.001xFc^2^\l^3^/sin(2\q)]^-1/4^'
loop_
    _atom_type_symbol
    _atom_type_description
    _atom_type_scat_dispersion_real
    _atom_type_scat_dispersion_imag
    _atom_type_scat_source
    'C' 'C' 0.0181 0.0091
                         'International Tables Vol C Tables 4.2.6.8 and 6.1.1.4'
    'H' 'H' 0.0000 0.0000
                         'International Tables Vol C Tables 4.2.6.8 and 6.1.1.4'
    'N' 'N' 0.0311 0.0180
                         'International Tables Vol C Tables 4.2.6.8 and 6.1.1.4'
    'O' 'O' 0.0492 0.0322
                         'International Tables Vol C Tables 4.2.6.8 and 6.1.1.4'
_computing_data_collection     'PROCESS-AUTO (Rigaku, 1998)'
_computing_cell_refinement     'PROCESS-AUTO (Rigaku, 1998)'
_computing_data_reduction     'CrystalStructure (Rigaku/MSC, 2004)'
_computing_structure_solution     'SIR2004 (Burla <i>et al.</i>,  2005)'
_computing_structure_refinement     'SHELXL97 (Sheldrick, 2008)'
_computing_molecular_graphics     'ORTEP3 for Windows (Farrugia, 1997)'
_computing_publication_material     'SHELXL97 (Sheldrick, 2008)'
loop_
    _atom_site_type_symbol
    _atom_site_label
    _atom_site_fract_x
    _atom_site_fract_y
    _atom_site_fract_z
    _atom_site_U_iso_or_equiv
    _atom_site_adp_type
    _atom_site_calc_flag
    _atom_site_refinement_flags
    _atom_site_occupancy
    _atom_site_disorder_assembly
    _atom_site_disorder_group
    O O1 0.06234(8) 0.24673(12) 1.0794(2) 0.0445(4) Uani d . 1 . .
    O O2 -0.10168(7) 0.65103(12) 1.1352(2) 0.0444(4) Uani d . 1 . .
    O O3 0.17237(8) 0.40771(11) 0.8629(2) 0.0430(4) Uani d . 1 . .
    O O4 0.38341(7) 0.39432(13) 0.50693(18) 0.0416(4) Uani d . 1 . .
    N N1 0.13344(8) 0.25410(12) 0.9380(2) 0.0306(4) Uani d . 1 . .
    N N2 0.06980(9) 0.39868(14) 0.9509(2) 0.0395(4) Uani d . 1 . .
    H H2 0.0880 0.4276 0.8845 0.047 Uiso calc R 1 . .
    N N3 0.18591(8) -0.05082(13) 1.12185(19) 0.0305(4) Uani d . 1 . .
    N N4 0.20716(8) 0.25153(13) 0.7982(2) 0.0329(4) Uani d . 1 . .
    H H4 0.2030 0.1827 0.7998 0.039 Uiso calc R 1 . .
    C C1 0.08617(9) 0.30000(16) 0.9974(2) 0.0321(4) Uani d . 1 . .
    C C2 0.15121(9) 0.14855(15) 0.9958(2) 0.0284(4) Uani d . 1 . .
    C C3 0.11494(9) 0.06101(15) 0.9357(2) 0.0281(4) Uani d . 1 . .
    C C4 0.13470(9) -0.03777(15) 1.0012(2) 0.0292(4) Uani d . 1 . .
    C C5 0.21934(10) 0.03451(15) 1.1761(2) 0.0309(4) Uani d . 1 . .
    C C6 0.20443(9) 0.13524(16) 1.1171(2) 0.0305(4) Uani d . 1 . .
    C C7 0.27760(11) 0.03514(17) 1.3082(3) 0.0383(5) Uani d . 1 . .
    H H7A 0.3131 0.0083 1.2731 0.046 Uiso calc R 1 . .
    H H7B 0.2729 -0.0077 1.3979 0.046 Uiso calc R 1 . .
    C C8 0.28579(11) 0.15237(18) 1.3523(3) 0.0426(5) Uani d . 1 . .
    H H8A 0.3302 0.1715 1.3835 0.051 Uiso calc R 1 . .
    H H8B 0.2679 0.1683 1.4408 0.051 Uiso calc R 1 . .
    C C9 0.25137(11) 0.21355(17) 1.2040(3) 0.0393(5) Uani d . 1 . .
    H H9A 0.2311 0.2772 1.2316 0.047 Uiso calc R 1 . .
    H H9B 0.2798 0.2345 1.1410 0.047 Uiso calc R 1 . .
    C C10 0.05380(10) 0.07332(17) 0.8131(2) 0.0340(5) Uani d . 1 . .
    H H10A 0.0591 0.1235 0.7320 0.041 Uiso calc R 1 . .
    H H10B 0.0234 0.1040 0.8635 0.041 Uiso calc R 1 . .
    C C11 0.02802(11) -0.02892(18) 0.7335(3) 0.0367(5) Uani d . 1 . .
    H H11A 0.0514 -0.0494 0.6577 0.044 Uiso calc R 1 . .
    H H11B -0.0157 -0.0186 0.6743 0.044 Uiso calc R 1 . .
    C C12 0.03227(10) -0.11677(17) 0.8540(3) 0.0353(5) Uani d . 1 . .
    H H12A 0.0093 -0.0964 0.9307 0.042 Uiso calc R 1 . .
    H H12B 0.0135 -0.1819 0.8004 0.042 Uiso calc R 1 . .
    C C13 0.09972(10) -0.13645(16) 0.9390(3) 0.0343(5) Uani d . 1 . .
    H H13A 0.1018 -0.1852 1.0277 0.041 Uiso calc R 1 . .
    H H13B 0.1201 -0.1712 0.8658 0.041 Uiso calc R 1 . .
    C C14 0.02570(10) 0.46052(17) 0.9997(3) 0.0348(5) Uani d . 1 . .
    C C15 0.03188(11) 0.56866(18) 0.9956(3) 0.0429(5) Uani d . 1 . .
    H H15 0.0651 0.5981 0.9619 0.051 Uiso calc R 1 . .
    C C16 -0.00968(11) 0.63476(18) 1.0399(3) 0.0432(5) Uani d . 1 . .
    H H16 -0.0048 0.7089 1.0370 0.052 Uiso calc R 1 . .
    C C17 -0.05833(10) 0.59240(17) 1.0885(3) 0.0359(5) Uani d . 1 . .
    C C18 -0.06523(10) 0.48428(18) 1.0894(3) 0.0414(5) Uani d . 1 . .
    H H18 -0.0990 0.4549 1.1208 0.050 Uiso calc R 1 . .
    C C19 -0.02389(11) 0.41839(19) 1.0454(3) 0.0429(5) Uani d . 1 . .
    H H19 -0.0293 0.3443 1.0464 0.051 Uiso calc R 1 . .
    C C20 -0.08528(13) 0.7562(2) 1.1797(4) 0.0531(6) Uani d . 1 . .
    H H20A -0.1159 0.7867 1.2277 0.064 Uiso calc R 1 . .
    H H20B -0.0840 0.7972 1.0866 0.064 Uiso calc R 1 . .
    H H20C -0.0445 0.7575 1.2556 0.064 Uiso calc R 1 . .
    C C21 0.17192(10) 0.31169(16) 0.8647(3) 0.0324(4) Uani d . 1 . .
    C C22 0.25105(9) 0.29474(15) 0.7251(2) 0.0308(4) Uani d . 1 . .
    C C23 0.31085(10) 0.25400(15) 0.7664(2) 0.0326(4) Uani d . 1 . .
    H H23 0.3220 0.2016 0.8456 0.039 Uiso calc R 1 . .
    C C24 0.35403(10) 0.28971(17) 0.6923(2) 0.0340(4) Uani d . 1 . .
    H H24 0.3948 0.2619 0.7207 0.041 Uiso calc R 1 . .
    C C25 0.33780(10) 0.36646(16) 0.5759(2) 0.0326(4) Uani d . 1 . .
    C C26 0.27881(10) 0.40864(16) 0.5364(2) 0.0347(5) Uani d . 1 . .
    H H26 0.2679 0.4622 0.4589 0.042 Uiso calc R 1 . .
    C C27 0.23551(10) 0.37212(17) 0.6111(3) 0.0343(4) Uani d . 1 . .
    H H27 0.1949 0.4006 0.5836 0.041 Uiso calc R 1 . .
    C C28 0.36885(12) 0.4734(2) 0.3897(3) 0.0483(6) Uani d . 1 . .
    H H28A 0.4050 0.4872 0.3506 0.058 Uiso calc R 1 . .
    H H28B 0.3570 0.5380 0.4346 0.058 Uiso calc R 1 . .
    H H28C 0.3344 0.4496 0.3027 0.058 Uiso calc R 1 . .
loop_
    _atom_site_aniso_label
    _atom_site_aniso_U_11
    _atom_site_aniso_U_22
    _atom_site_aniso_U_33
    _atom_site_aniso_U_12
    _atom_site_aniso_U_13
    _atom_site_aniso_U_23
    O1 0.0526(10) 0.0364(8) 0.0552(10) 0.0085(7) 0.0329(8) 0.0106(7)
    O2 0.0345(8) 0.0379(8) 0.0634(10) 0.0020(6) 0.0175(7) -0.0103(7)
    O3 0.0495(9) 0.0270(7) 0.0621(10) -0.0047(7) 0.0315(8) -0.0014(7)
    O4 0.0372(8) 0.0457(9) 0.0458(9) -0.0037(7) 0.0177(7) 0.0070(7)
    N1 0.0318(8) 0.0258(8) 0.0365(9) 0.0002(7) 0.0133(7) 0.0008(7)
    N2 0.0456(10) 0.0323(9) 0.0489(11) 0.0058(8) 0.0267(9) 0.0082(8)
    N3 0.0330(9) 0.0274(8) 0.0326(9) 0.0005(7) 0.0115(7) -0.0006(7)
    N4 0.0376(10) 0.0258(8) 0.0387(9) -0.0028(7) 0.0161(8) -0.0007(7)
    C1 0.0343(11) 0.0299(10) 0.0341(10) 0.0005(8) 0.0126(9) -0.0007(8)
    C2 0.0308(10) 0.0264(9) 0.0313(10) 0.0009(8) 0.0142(8) -0.0012(7)
    C3 0.0287(10) 0.0298(9) 0.0277(9) -0.0012(8) 0.0111(8) -0.0005(8)
    C4 0.0287(10) 0.0320(10) 0.0290(10) -0.0012(8) 0.0116(8) -0.0024(8)
    C5 0.0299(10) 0.0329(10) 0.0321(10) 0.0016(8) 0.0122(8) 0.0004(8)
    C6 0.0313(10) 0.0300(10) 0.0324(10) -0.0028(8) 0.0124(8) -0.0030(8)
    C7 0.0365(11) 0.0382(11) 0.0380(11) -0.0001(9) 0.0059(10) -0.0001(9)
    C8 0.0379(12) 0.0426(12) 0.0432(13) -0.0052(10) 0.0040(10) -0.0052(10)
    C9 0.0388(12) 0.0338(11) 0.0428(12) -0.0059(9) 0.0066(10) -0.0025(9)
    C10 0.0321(11) 0.0364(11) 0.0329(10) 0.0004(9) 0.0075(9) 0.0035(9)
    C11 0.0360(11) 0.0426(12) 0.0316(11) -0.0064(9) 0.0092(9) -0.0026(9)
    C12 0.0366(11) 0.0365(11) 0.0341(11) -0.0075(9) 0.0114(9) -0.0054(9)
    C13 0.0397(12) 0.0285(10) 0.0358(11) -0.0022(9) 0.0118(9) -0.0029(8)
    C14 0.0353(11) 0.0341(11) 0.0366(11) 0.0053(9) 0.0126(9) 0.0033(9)
    C15 0.0441(13) 0.0343(12) 0.0579(14) 0.0029(10) 0.0268(11) 0.0065(10)
    C16 0.0444(13) 0.0303(11) 0.0587(15) 0.0021(10) 0.0205(11) 0.0021(10)
    C17 0.0319(11) 0.0376(11) 0.0374(11) 0.0054(9) 0.0080(9) -0.0022(9)
    C18 0.0352(12) 0.0392(12) 0.0543(13) -0.0015(9) 0.0200(10) -0.0020(10)
    C19 0.0428(13) 0.0322(11) 0.0574(15) 0.0007(9) 0.0198(11) 0.0009(10)
    C20 0.0440(13) 0.0434(13) 0.0753(18) -0.0013(11) 0.0218(13) -0.0171(12)
    C21 0.0328(10) 0.0308(10) 0.0352(10) -0.0028(8) 0.0120(8) -0.0007(8)
    C22 0.0337(10) 0.0285(10) 0.0326(10) -0.0036(8) 0.0131(8) -0.0034(8)
    C23 0.0383(12) 0.0284(10) 0.0313(10) 0.0006(8) 0.0097(9) 0.0027(8)
    C24 0.0293(10) 0.0362(11) 0.0358(10) 0.0022(9) 0.0076(8) -0.0006(9)
    C25 0.0331(10) 0.0331(10) 0.0323(10) -0.0073(8) 0.0103(8) -0.0038(8)
    C26 0.0397(12) 0.0312(10) 0.0338(11) 0.0001(9) 0.0113(9) 0.0045(8)
    C27 0.0311(10) 0.0333(10) 0.0386(11) 0.0008(8) 0.0095(9) 0.0011(9)
    C28 0.0562(15) 0.0430(13) 0.0532(14) -0.0043(11) 0.0275(12) 0.0090(11)
_geom_special_details
;
All esds (except the esd in the dihedral angle between two l.s. planes) are
estimated using the full covariance matrix. The cell esds are taken into
account individually in the estimation of esds in distances, angles and
torsion angles; correlations between esds in cell parameters are only used
when they are defined by crystal symmetry. An approximate (isotropic)
treatment of cell esds is used for estimating esds involving l.s. planes.
;
loop_
    _geom_bond_atom_site_label_1
    _geom_bond_atom_site_label_2
    _geom_bond_site_symmetry_2
    _geom_bond_distance
    _geom_bond_publ_flag
    O1 C1 . 1.215(3) ?
    O2 C17 . 1.374(3) ?
    O2 C20 . 1.414(3) ?
    O3 C21 . 1.221(3) ?
    O4 C25 . 1.371(3) ?
    O4 C28 . 1.417(3) ?
    N1 C21 . 1.415(3) ?
    N1 C1 . 1.429(2) ?
    N1 C2 . 1.453(2) ?
    N2 C1 . 1.340(3) ?
    N2 C14 . 1.418(3) ?
    N2 H2 . 0.8800 ?
    N3 C5 . 1.333(3) ?
    N3 C4 . 1.352(3) ?
    N4 C21 . 1.343(3) ?
    N4 C22 . 1.425(3) ?
    N4 H4 . 0.8800 ?
    C2 C6 . 1.385(3) ?
    C2 C3 . 1.397(3) ?
    C3 C4 . 1.404(3) ?
    C3 C10 . 1.512(3) ?
    C4 C13 . 1.504(3) ?
    C5 C6 . 1.390(3) ?
    C5 C7 . 1.502(3) ?
    C6 C9 . 1.503(3) ?
    C7 C8 . 1.539(3) ?
    C7 H7A . 0.9900 ?
    C7 H7B . 0.9900 ?
    C8 C9 . 1.542(3) ?
    C8 H8A . 0.9900 ?
    C8 H8B . 0.9900 ?
    C9 H9A . 0.9900 ?
    C9 H9B . 0.9900 ?
    C10 C11 . 1.517(3) ?
    C10 H10A . 0.9900 ?
    C10 H10B . 0.9900 ?
    C11 C12 . 1.528(3) ?
    C11 H11A . 0.9900 ?
    C11 H11B . 0.9900 ?
    C12 C13 . 1.520(3) ?
    C12 H12A . 0.9900 ?
    C12 H12B . 0.9900 ?
    C13 H13A . 0.9900 ?
    C13 H13B . 0.9900 ?
    C14 C15 . 1.383(3) ?
    C14 C19 . 1.389(3) ?
    C15 C16 . 1.388(3) ?
    C15 H15 . 0.9500 ?
    C16 C17 . 1.385(3) ?
    C16 H16 . 0.9500 ?
    C17 C18 . 1.383(3) ?
    C18 C19 . 1.381(3) ?
    C18 H18 . 0.9500 ?
    C19 H19 . 0.9500 ?
    C20 H20A . 0.9800 ?
    C20 H20B . 0.9800 ?
    C20 H20C . 0.9800 ?
    C22 C27 . 1.383(3) ?
    C22 C23 . 1.393(3) ?
    C23 C24 . 1.383(3) ?
    C23 H23 . 0.9500 ?
    C24 C25 . 1.393(3) ?
    C24 H24 . 0.9500 ?
    C25 C26 . 1.384(3) ?
    C26 C27 . 1.393(3) ?
    C26 H26 . 0.9500 ?
    C27 H27 . 0.9500 ?
    C28 H28A . 0.9800 ?
    C28 H28B . 0.9800 ?
    C28 H28C . 0.9800 ?
loop_
    _geom_angle_atom_site_label_1
    _geom_angle_atom_site_label_2
    _geom_angle_atom_site_label_3
    _geom_angle_site_symmetry_1
    _geom_angle_site_symmetry_3
    _geom_angle
    _geom_angle_publ_flag
    C17 O2 C20 . . 116.32(17) ?
    C25 O4 C28 . . 117.02(17) ?
    C21 N1 C1 . . 124.17(16) ?
    C21 N1 C2 . . 119.67(16) ?
    C1 N1 C2 . . 114.15(16) ?
    C1 N2 C14 . . 125.59(18) ?
    C1 N2 H2 . . 117.2 ?
    C14 N2 H2 . . 117.2 ?
    C5 N3 C4 . . 117.49(17) ?
    C21 N4 C22 . . 122.56(16) ?
    C21 N4 H4 . . 118.7 ?
    C22 N4 H4 . . 118.7 ?
    O1 C1 N2 . . 125.17(19) ?
    O1 C1 N1 . . 118.70(18) ?
    N2 C1 N1 . . 116.06(17) ?
    C6 C2 C3 . . 119.41(18) ?
    C6 C2 N1 . . 118.90(17) ?
    C3 C2 N1 . . 121.66(18) ?
    C2 C3 C4 . . 117.90(18) ?
    C2 C3 C10 . . 120.99(18) ?
    C4 C3 C10 . . 120.93(17) ?
    N3 C4 C3 . . 122.87(17) ?
    N3 C4 C13 . . 115.87(17) ?
    C3 C4 C13 . . 121.26(18) ?
    N3 C5 C6 . . 123.98(19) ?
    N3 C5 C7 . . 124.98(18) ?
    C6 C5 C7 . . 111.04(18) ?
    C2 C6 C5 . . 118.31(18) ?
    C2 C6 C9 . . 131.00(19) ?
    C5 C6 C9 . . 110.68(19) ?
    C5 C7 C8 . . 102.83(18) ?
    C5 C7 H7A . . 111.2 ?
    C8 C7 H7A . . 111.2 ?
    C5 C7 H7B . . 111.2 ?
    C8 C7 H7B . . 111.2 ?
    H7A C7 H7B . . 109.1 ?
    C7 C8 C9 . . 105.95(18) ?
    C7 C8 H8A . . 110.5 ?
    C9 C8 H8A . . 110.5 ?
    C7 C8 H8B . . 110.5 ?
    C9 C8 H8B . . 110.5 ?
    H8A C8 H8B . . 108.7 ?
    C6 C9 C8 . . 102.91(17) ?
    C6 C9 H9A . . 111.2 ?
    C8 C9 H9A . . 111.2 ?
    C6 C9 H9B . . 111.2 ?
    C8 C9 H9B . . 111.2 ?
    H9A C9 H9B . . 109.1 ?
    C3 C10 C11 . . 113.83(18) ?
    C3 C10 H10A . . 108.8 ?
    C11 C10 H10A . . 108.8 ?
    C3 C10 H10B . . 108.8 ?
    C11 C10 H10B . . 108.8 ?
    H10A C10 H10B . . 107.7 ?
    C10 C11 C12 . . 110.99(18) ?
    C10 C11 H11A . . 109.4 ?
    C12 C11 H11A . . 109.4 ?
    C10 C11 H11B . . 109.4 ?
    C12 C11 H11B . . 109.4 ?
    H11A C11 H11B . . 108.0 ?
    C13 C12 C11 . . 109.42(18) ?
    C13 C12 H12A . . 109.8 ?
    C11 C12 H12A . . 109.8 ?
    C13 C12 H12B . . 109.8 ?
    C11 C12 H12B . . 109.8 ?
    H12A C12 H12B . . 108.2 ?
    C4 C13 C12 . . 113.39(17) ?
    C4 C13 H13A . . 108.9 ?
    C12 C13 H13A . . 108.9 ?
    C4 C13 H13B . . 108.9 ?
    C12 C13 H13B . . 108.9 ?
    H13A C13 H13B . . 107.7 ?
    C15 C14 C19 . . 119.0(2) ?
    C15 C14 N2 . . 117.37(19) ?
    C19 C14 N2 . . 123.6(2) ?
    C14 C15 C16 . . 121.0(2) ?
    C14 C15 H15 . . 119.5 ?
    C16 C15 H15 . . 119.5 ?
    C17 C16 C15 . . 119.8(2) ?
    C17 C16 H16 . . 120.1 ?
    C15 C16 H16 . . 120.1 ?
    O2 C17 C18 . . 116.60(19) ?
    O2 C17 C16 . . 124.26(19) ?
    C18 C17 C16 . . 119.1(2) ?
    C19 C18 C17 . . 121.1(2) ?
    C19 C18 H18 . . 119.5 ?
    C17 C18 H18 . . 119.5 ?
    C18 C19 C14 . . 119.9(2) ?
    C18 C19 H19 . . 120.0 ?
    C14 C19 H19 . . 120.0 ?
    O2 C20 H20A . . 109.5 ?
    O2 C20 H20B . . 109.5 ?
    H20A C20 H20B . . 109.5 ?
    O2 C20 H20C . . 109.5 ?
    H20A C20 H20C . . 109.5 ?
    H20B C20 H20C . . 109.5 ?
    O3 C21 N4 . . 123.77(19) ?
    O3 C21 N1 . . 122.10(18) ?
    N4 C21 N1 . . 114.13(17) ?
    C27 C22 C23 . . 119.49(19) ?
    C27 C22 N4 . . 122.23(19) ?
    C23 C22 N4 . . 118.22(18) ?
    C24 C23 C22 . . 120.15(19) ?
    C24 C23 H23 . . 119.9 ?
    C22 C23 H23 . . 119.9 ?
    C23 C24 C25 . . 120.05(19) ?
    C23 C24 H24 . . 120.0 ?
    C25 C24 H24 . . 120.0 ?
    O4 C25 C26 . . 124.47(19) ?
    O4 C25 C24 . . 115.45(18) ?
    C26 C25 C24 . . 120.08(19) ?
    C25 C26 C27 . . 119.57(19) ?
    C25 C26 H26 . . 120.2 ?
    C27 C26 H26 . . 120.2 ?
    C22 C27 C26 . . 120.6(2) ?
    C22 C27 H27 . . 119.7 ?
    C26 C27 H27 . . 119.7 ?
    O4 C28 H28A . . 109.5 ?
    O4 C28 H28B . . 109.5 ?
    H28A C28 H28B . . 109.5 ?
    O4 C28 H28C . . 109.5 ?
    H28A C28 H28C . . 109.5 ?
    H28B C28 H28C . . 109.5 ?
loop_
    _geom_torsion_atom_site_label_1
    _geom_torsion_atom_site_label_2
    _geom_torsion_atom_site_label_3
    _geom_torsion_atom_site_label_4
    _geom_torsion_site_symmetry_1
    _geom_torsion_site_symmetry_2
    _geom_torsion_site_symmetry_3
    _geom_torsion_site_symmetry_4
    _geom_torsion
    _geom_torsion_publ_flag
    C14 N2 C1 O1 . . . . 5.5(4) ?
    C14 N2 C1 N1 . . . . -177.6(2) ?
    C21 N1 C1 O1 . . . . -168.7(2) ?
    C2 N1 C1 O1 . . . . -5.0(3) ?
    C21 N1 C1 N2 . . . . 14.2(3) ?
    C2 N1 C1 N2 . . . . 177.95(18) ?
    C21 N1 C2 C6 . . . . 64.4(2) ?
    C1 N1 C2 C6 . . . . -100.1(2) ?
    C21 N1 C2 C3 . . . . -117.7(2) ?
    C1 N1 C2 C3 . . . . 77.8(2) ?
    C6 C2 C3 C4 . . . . -0.4(3) ?
    N1 C2 C3 C4 . . . . -178.32(17) ?
    C6 C2 C3 C10 . . . . 174.75(17) ?
    N1 C2 C3 C10 . . . . -3.1(3) ?
    C5 N3 C4 C3 . . . . -1.9(3) ?
    C5 N3 C4 C13 . . . . 177.58(18) ?
    C2 C3 C4 N3 . . . . 1.9(3) ?
    C10 C3 C4 N3 . . . . -173.28(17) ?
    C2 C3 C4 C13 . . . . -177.55(18) ?
    C10 C3 C4 C13 . . . . 7.3(3) ?
    C4 N3 C5 C6 . . . . 0.5(3) ?
    C4 N3 C5 C7 . . . . -179.63(19) ?
    C3 C2 C6 C5 . . . . -0.9(3) ?
    N1 C2 C6 C5 . . . . 177.05(16) ?
    C3 C2 C6 C9 . . . . -179.65(19) ?
    N1 C2 C6 C9 . . . . -1.7(3) ?
    N3 C5 C6 C2 . . . . 0.9(3) ?
    C7 C5 C6 C2 . . . . -179.00(18) ?
    N3 C5 C6 C9 . . . . 179.93(19) ?
    C7 C5 C6 C9 . . . . 0.0(2) ?
    N3 C5 C7 C8 . . . . -164.38(19) ?
    C6 C5 C7 C8 . . . . 15.5(2) ?
    C5 C7 C8 C9 . . . . -24.5(2) ?
    C2 C6 C9 C8 . . . . 163.3(2) ?
    C5 C6 C9 C8 . . . . -15.5(2) ?
    C7 C8 C9 C6 . . . . 24.6(2) ?
    C2 C3 C10 C11 . . . . 166.33(18) ?
    C4 C3 C10 C11 . . . . -18.6(3) ?
    C3 C10 C11 C12 . . . . 45.9(2) ?
    C10 C11 C12 C13 . . . . -62.0(2) ?
    N3 C4 C13 C12 . . . . 157.07(17) ?
    C3 C4 C13 C12 . . . . -23.4(3) ?
    C11 C12 C13 C4 . . . . 49.9(2) ?
    C1 N2 C14 C15 . . . . 154.1(2) ?
    C1 N2 C14 C19 . . . . -28.2(4) ?
    C19 C14 C15 C16 . . . . 1.6(4) ?
    N2 C14 C15 C16 . . . . 179.4(2) ?
    C14 C15 C16 C17 . . . . -0.3(4) ?
    C20 O2 C17 C18 . . . . 161.6(2) ?
    C20 O2 C17 C16 . . . . -19.2(3) ?
    C15 C16 C17 O2 . . . . 179.7(2) ?
    C15 C16 C17 C18 . . . . -1.0(3) ?
    O2 C17 C18 C19 . . . . -179.6(2) ?
    C16 C17 C18 C19 . . . . 1.1(4) ?
    C17 C18 C19 C14 . . . . 0.2(4) ?
    C15 C14 C19 C18 . . . . -1.5(4) ?
    N2 C14 C19 C18 . . . . -179.2(2) ?
    C22 N4 C21 O3 . . . . 3.1(3) ?
    C22 N4 C21 N1 . . . . -176.96(18) ?
    C1 N1 C21 O3 . . . . 8.8(3) ?
    C2 N1 C21 O3 . . . . -154.1(2) ?
    C1 N1 C21 N4 . . . . -171.12(18) ?
    C2 N1 C21 N4 . . . . 26.0(3) ?
    C21 N4 C22 C27 . . . . -52.2(3) ?
    C21 N4 C22 C23 . . . . 130.4(2) ?
    C27 C22 C23 C24 . . . . -0.9(3) ?
    N4 C22 C23 C24 . . . . 176.55(18) ?
    C22 C23 C24 C25 . . . . -0.1(3) ?
    C28 O4 C25 C26 . . . . 1.4(3) ?
    C28 O4 C25 C24 . . . . -179.1(2) ?
    C23 C24 C25 O4 . . . . -178.30(18) ?
    C23 C24 C25 C26 . . . . 1.3(3) ?
    O4 C25 C26 C27 . . . . 178.06(19) ?
    C24 C25 C26 C27 . . . . -1.5(3) ?
    C23 C22 C27 C26 . . . . 0.7(3) ?
    N4 C22 C27 C26 . . . . -176.64(18) ?
    C25 C26 C27 C22 . . . . 0.5(3) ?
loop_
    _geom_hbond_atom_site_label_D
    _geom_hbond_atom_site_label_H
    _geom_hbond_atom_site_label_A
    _geom_hbond_site_symmetry_A
    _geom_hbond_distance_DH
    _geom_hbond_distance_HA
    _geom_hbond_distance_DA
    _geom_hbond_angle_DHA
    _geom_hbond_publ_flag
    N2 H2 O3 . 0.88 1.97 2.623(3) 130 y
    N4 H4 N3 2_554 0.88 2.26 2.961(2) 137 y
data_global
_journal_date_recd_electronic     2010-02-10
_journal_date_accepted     2010-02-15
_journal_name_full     'Acta Crystallographica, Section E'
_journal_year     2010
_journal_volume     66
_journal_issue      3
_journal_page_first     o655
_journal_page_last     o655
_journal_paper_category     QO
_journal_coeditor_code     FJ2281
_publ_contact_author_name     'Prof Kaori Sakurai'
_publ_contact_author_address
;
Division of Biotechnology and Life Science
Institute of Symbiotic Science and Technology
Tokyo University of Agriculture and Technology
2-24-16 Naka-cho, Koganei
Tokyo 184-8588
Japan
;
_publ_contact_author_email     sakuraik@cc.tuat.ac.jp
_publ_contact_author_fax     '81-42-388-7374'
_publ_contact_author_phone     '81-42-388-7374'
_publ_section_title
;\
3-(2,3,5,6,7,8-Hexahydro-1<i>H</i>-cyclopenta[<i>b</i>]quinolin-9-yl)\
-1,5-bis(4-methoxyphenyl)biuret
;
loop_
    _publ_author_name
    _publ_author_footnote
    _publ_author_address
    'Sakurai, Kaori' .
;
Division of Biotechnology and Life Science
Institute of Symbiotic Science and Technology
Tokyo University of Agriculture and Technology
2-24-16 Naka-cho, Koganei
Tokyo 184-8588
Japan
;
    'Noguchi, Keiichi' .
;
Division of Biotechnology and Life Science
Institute of Symbiotic Science and Technology
Tokyo University of Agriculture and Technology
2-24-16 Naka-cho, Koganei
Tokyo 184-8588
Japan
;
    'Nishibe, Koichiro' .
;
Division of Biotechnology and Life Science
Institute of Symbiotic Science and Technology
Tokyo University of Agriculture and Technology
2-24-16 Naka-cho, Koganei
Tokyo 184-8588
Japan
;
