# Supplementary material for: 3-(2,3,5,6,7,8-Hexahydro-1H-cyclo­penta­[b]quinolin-9-yl)-1,5-bis­(4-methoxy­phen­yl)biuret
Source: Acta Crystallogr Sect E Struct Rep Online. 2010 Feb 20;66(Pt 3):o655. doi: 10.1107/S1600536810006057 (PMC2983504; doi:10.1107/S1600536810006057)
Supplement: Supplementary file 2 [file e-66-0o655-Isup2.hkl]

#
# h,k,l, Fc-squared, Fo-squared, sigma(Fo-squared) and status flag
#
data_I
_shelx_title '  cytidine_091224_'
_shelx_refln_list_code          4
_shelx_F_calc_maximum      260.10
_exptl_crystal_F_000      1032.00
_reflns_d_resolution_high  0.8303
 
loop_
 _symmetry_equiv_pos_as_xyz
 'x, y, z'
 'x, -y, z+1/2'
 'x+1/2, y+1/2, z'
 'x+1/2, -y+1/2, z+1/2'
 
_cell_length_a    22.4514
_cell_length_b    12.7128
_cell_length_c     8.8318
_cell_angle_alpha  90.000
_cell_angle_beta  105.526
_cell_angle_gamma  90.000
 
_shelx_F_squared_multiplier     1.000
 
loop_
 _refln_index_h
 _refln_index_k
 _refln_index_l
 _refln_F_squared_calc
 _refln_F_squared_meas
 _refln_F_squared_sigma
 _refln_observed_status
   2   0   0     7384.19     7300.96     42.45 o
   4   0   0      420.46      388.05      5.24 o
   6   0   0     9317.90     8458.92     62.09 o
   8   0   0     3868.25     3763.45     26.92 o
  10   0   0      266.62      216.37      4.44 o
  12   0   0      541.45      608.60      6.45 o
  14   0   0      298.14      331.67      5.83 o
  16   0   0       89.20       82.35      4.72 o
  18   0   0        5.93        6.95      2.94 o
  20   0   0      513.09      514.26     11.49 o
  22   0   0      345.91      348.89     10.68 o
  24   0   0      115.62      133.76     11.37 o
  26   0   0      251.14      264.84     15.59 o
   1   1   0     2876.38     2549.66     12.46 o
   3   1   0    15234.60    14692.13     71.96 o
   5   1   0     6931.57     6373.39     33.12 o
   7   1   0     4646.57     4336.08     21.44 o
   9   1   0     1607.25     1666.63      8.52 o
  11   1   0     3337.44     3542.83     19.81 o
  13   1   0     2115.78     2189.66     13.15 o
  15   1   0      209.82      207.53      3.65 o
  17   1   0       84.61       82.65      4.80 o
  19   1   0       63.39       63.83      5.90 o
  21   1   0      246.82      259.51      7.59 o
  23   1   0      319.50      343.57     22.30 o
  25   1   0       35.27       35.72      4.51 o
   0   2   0       38.58       49.81      2.95 o
   2   2   0     7277.29     6521.62     33.28 o
   4   2   0     1599.95     1564.40      8.96 o
   6   2   0     2175.13     2074.17     13.22 o
   8   2   0     1576.81     1610.48      8.33 o
  10   2   0       72.53       63.43      1.23 o
  12   2   0     5008.20     5508.90     33.11 o
  14   2   0      345.36      323.76      4.23 o
  16   2   0      137.19      137.93      4.50 o
  18   2   0      373.08      360.78     10.55 o
  20   2   0     1502.31     1535.18     16.86 o
  22   2   0        7.26       10.24      2.62 o
  24   2   0      280.49      267.38      7.94 o
   1   3   0     2832.61     2588.83     16.16 o
   3   3   0      833.01      769.15      5.21 o
   5   3   0      126.47      117.05      1.91 o
   7   3   0       96.81       89.63      1.47 o
   9   3   0      972.56      976.16      5.38 o
  11   3   0     2700.44     2979.12     16.81 o
  13   3   0      104.72      115.05      2.36 o
  15   3   0      139.27      131.12      4.39 o
  17   3   0      394.25      387.63      7.64 o
  19   3   0      550.79      558.91     10.49 o
  21   3   0      336.17      315.25      5.83 o
  23   3   0      271.32      293.90     14.09 o
  25   3   0       43.23       41.16      4.36 o
   0   4   0       35.74       48.26      2.80 o
   2   4   0      931.43      877.34      5.28 o
   4   4   0       33.82       34.92      1.22 o
   6   4   0      532.49      558.13      3.94 o
   8   4   0       64.39       59.36      1.37 o
  10   4   0     2768.53     3011.37     14.70 o
  12   4   0      355.48      375.26      4.25 o
  14   4   0      880.54      810.83      8.69 o
  16   4   0      621.21      621.96      7.84 o
  18   4   0     1190.94     1147.03     13.03 o
  20   4   0      589.45      573.62      9.58 o
  22   4   0      217.28      218.97      5.19 o
  24   4   0      132.28      128.10      4.23 o
   1   5   0     1191.63     1183.84      6.80 o
   3   5   0     2056.42     2085.08     12.32 o
   5   5   0      130.93      115.51      1.85 o
   7   5   0      718.37      795.56      4.49 o
   9   5   0      875.64      883.76      4.97 o
  11   5   0       92.70       99.00      2.29 o
  13   5   0      220.06      230.02      3.97 o
  15   5   0      186.09      200.47      4.67 o
  17   5   0       89.80       85.14      3.55 o
  19   5   0      739.40      711.59     10.71 o
  21   5   0      102.99       98.74      3.64 o
  23   5   0       82.10       71.24      4.41 o
   0   6   0     6844.16     7290.43     58.64 o
   2   6   0     2486.23     2780.46     16.37 o
   4   6   0      294.06      307.27      3.08 o
   6   6   0      369.48      374.63      3.22 o
   8   6   0     1475.06     1432.09      8.45 o
  10   6   0      235.14      204.33      2.88 o
  12   6   0      711.72      743.37      9.38 o
  14   6   0      338.94      352.79      6.32 o
  16   6   0      642.51      635.49      9.81 o
  18   6   0       29.21       28.48      3.36 o
  20   6   0      226.50      241.92      7.82 o
  22   6   0        5.55        4.65      2.40 o
   1   7   0     2241.44     2480.75     13.95 o
   3   7   0      425.41      456.37      3.73 o
   5   7   0      135.60      168.35      2.36 o
   7   7   0      369.36      391.24      3.35 o
   9   7   0     1030.78     1051.76      8.62 o
  11   7   0      284.25      271.39      6.40 o
  13   7   0       83.22       86.46      4.09 o
  15   7   0     1147.86     1118.95     14.93 o
  17   7   0      591.04      576.84      9.14 o
  19   7   0      184.60      176.03      4.62 o
  21   7   0      122.36      114.23      7.21 o
  23   7   0        4.40        1.82      7.36 o
   0   8   0     1706.72     1655.16     13.13 o
   2   8   0      498.18      488.03      4.46 o
   4   8   0       55.53       66.12      1.56 o
   6   8   0      258.04      240.12      2.68 o
   8   8   0      137.44      139.54      3.27 o
  10   8   0      635.85      614.09      7.33 o
  12   8   0      991.86      960.32     13.94 o
  14   8   0      581.56      578.87      8.79 o
  16   8   0      190.33      185.68      4.88 o
  18   8   0       87.67       90.72      5.01 o
  20   8   0       63.00       52.96      2.70 o
  22   8   0       48.77       66.02      8.60 o
   1   9   0     2626.22     2750.66     26.22 o
   3   9   0      203.80      187.60      4.28 o
   5   9   0      667.08      625.25      7.68 o
   7   9   0      627.26      627.70      8.33 o
   9   9   0      532.16      534.97      9.19 o
  11   9   0       18.41       18.62      3.95 o
  13   9   0      108.47      110.33      5.21 o
  15   9   0      362.09      315.15      8.80 o
  17   9   0      319.91      308.22      6.57 o
  19   9   0       41.71       35.46      3.12 o
  21   9   0       41.02       45.11      8.07 o
   0  10   0      994.74      958.34     19.28 o
   2  10   0      407.61      348.08      6.72 o
   4  10   0      101.74      104.06      3.69 o
   6  10   0      146.05      140.18      4.84 o
   8  10   0       81.68       86.33      4.76 o
  10  10   0     1716.73     1813.81     19.90 o
  12  10   0      951.59      934.16     15.31 o
  14  10   0      651.21      619.74     11.36 o
  16  10   0      159.07      163.07      5.30 o
  18  10   0        9.06        4.31      3.18 o
   1  11   0     1790.45     1743.01     18.11 o
   3  11   0      845.71      827.53     10.81 o
   5  11   0       69.17       60.40      3.88 o
   7  11   0       30.14       22.45      3.31 o
   9  11   0     1341.90     1410.35     15.80 o
  11  11   0      231.47      233.28      7.32 o
  13  11   0        9.95       11.28      3.18 o
  15  11   0        1.04        1.02      1.86 o
  17  11   0       50.17       50.53      4.64 o
   0  12   0       52.41       64.42      4.73 o
   2  12   0      176.37      171.47      4.74 o
   4  12   0      179.11      152.90      5.08 o
   6  12   0      270.18      284.98      7.92 o
   8  12   0      944.55      991.11     11.91 o
  10  12   0       84.12       91.04      3.84 o
  12  12   0      334.25      369.34      7.22 o
  14  12   0      138.77      149.62      5.65 o
  16  12   0       30.82       42.23      6.19 o
   1  13   0       96.63       93.24      3.94 o
   3  13   0      191.62      181.21      5.33 o
   5  13   0       16.97       15.22      3.39 o
   7  13   0      102.54      122.83      5.59 o
   9  13   0       99.01      102.75      3.96 o
  11  13   0       92.85       90.43      3.75 o
  13  13   0      210.42      229.66      7.62 o
   0  14   0       73.31       58.52      4.51 o
   2  14   0       46.70       36.43      2.75 o
   4  14   0       13.32       11.12      2.24 o
   6  14   0       62.16       59.58      4.21 o
   8  14   0      240.14      264.38      6.15 o
  10  14   0       35.93       41.51      3.99 o
   1  15   0        0.35        0.99      1.55 o
   3  15   0      139.48      157.74      5.21 o
   5  15   0       39.93       42.55      3.70 o
 -25   1   1       98.10      118.85      4.69 o
 -23   1   1      263.89      270.93      8.43 o
 -21   1   1      498.79      505.63     10.17 o
 -19   1   1       51.70       46.99      4.83 o
 -17   1   1      842.65      836.01     11.38 o
 -15   1   1     1155.85     1135.15      8.12 o
 -13   1   1      395.57      410.35      3.58 o
 -11   1   1      908.68      940.07      6.12 o
  -9   1   1     1986.35     2009.01     10.79 o
  -7   1   1     4269.33     4066.10     20.70 o
  -5   1   1     7437.14     6902.33     34.71 o
  -3   1   1     4199.40     3812.74     17.62 o
  -1   1   1     4527.63     4019.84     17.42 o
   1   1   1    12845.68    12385.29     64.24 o
   3   1   1    32198.80    32405.79    219.00 o
   5   1   1     4462.09     4365.76     23.14 o
   7   1   1     4206.45     4101.79     20.83 o
   9   1   1     3615.30     3558.60     17.75 o
  11   1   1     3378.46     3461.08     19.59 o
  13   1   1      389.84      440.82      4.63 o
  15   1   1      106.20      107.04      6.37 o
  17   1   1      101.67       90.33      3.38 o
  19   1   1       33.35       37.06      3.51 o
  21   1   1      459.11      465.65     10.13 o
  23   1   1       78.23       83.61      4.99 o
  25   1   1       87.06       95.13      6.95 o
 -26   2   1      225.86      257.65      7.04 o
 -24   2   1      280.96      274.46      6.71 o
 -22   2   1      619.07      602.12      8.73 o
 -20   2   1      181.38      195.49      6.20 o
 -18   2   1     1646.55     1610.46     16.45 o
 -16   2   1     1284.16     1282.34     15.38 o
 -14   2   1      339.41      337.63      3.45 o
 -12   2   1     1812.33     1765.22     10.28 o
 -10   2   1     1036.50     1084.14      6.76 o
  -8   2   1     6367.80     6086.56     29.43 o
  -6   2   1     2944.45     2776.01     12.98 o
  -4   2   1     4453.69     4092.01     21.80 o
  -2   2   1     3851.00     3428.78     18.02 o
   0   2   1    27841.27    28052.00    162.08 o
   2   2   1    27124.79    26764.92    168.17 o
   4   2   1       54.94       58.30      2.12 o
   6   2   1     1301.44     1317.71      7.48 o
   8   2   1     1150.45     1160.68      6.27 o
  10   2   1      886.36      906.98      5.54 o
  12   2   1     1202.01     1216.98      8.84 o
  14   2   1      208.16      186.17      3.96 o
  16   2   1       45.60       46.99      3.34 o
  18   2   1      281.29      257.10      5.62 o
  20   2   1      616.22      610.24     14.36 o
  22   2   1       13.03       25.19      3.52 o
  24   2   1       84.16       89.77      4.73 o
 -25   3   1       97.40      107.56      5.94 o
 -23   3   1       94.14       91.99      3.71 o
 -21   3   1     2054.10     2124.42     24.31 o
 -19   3   1       46.08       51.82      3.31 o
 -17   3   1      856.90      823.84      9.81 o
 -15   3   1       14.70       11.62      2.36 o
 -13   3   1      487.63      485.64      4.55 o
 -11   3   1     3534.16     3637.59     20.15 o
  -9   3   1     6036.79     6263.52     33.18 o
  -7   3   1      210.79      207.66      1.93 o
  -5   3   1      340.05      320.28      2.95 o
  -3   3   1     8122.69     7666.66     37.92 o
  -1   3   1     4704.44     4252.29     20.36 o
   1   3   1    10965.17    10147.05     55.19 o
   3   3   1      654.63      647.11      4.57 o
   5   3   1      761.92      706.17      4.28 o
   7   3   1      516.17      515.65      3.74 o
   9   3   1      490.50      525.19      3.89 o
  11   3   1     2098.52     2184.80     12.95 o
  13   3   1      337.71      331.86      4.22 o
  15   3   1     1099.31     1092.10     11.85 o
  17   3   1     1363.19     1366.35     18.16 o
  19   3   1      396.93      369.95     10.60 o
  21   3   1      624.00      629.78     12.00 o
  23   3   1       79.90       75.09      4.34 o
 -24   4   1       47.68       41.71      3.25 o
 -22   4   1       24.36       32.43      2.88 o
 -20   4   1      488.86      506.23      7.32 o
 -18   4   1      526.72      542.91      8.94 o
 -16   4   1      212.33      225.49      4.29 o
 -14   4   1      251.49      247.98      6.86 o
 -12   4   1     1822.62     2004.42     12.39 o
 -10   4   1      894.91      881.67      5.86 o
  -8   4   1      235.10      229.44      2.30 o
  -6   4   1     3975.93     4116.69     20.50 o
  -4   4   1     1085.27     1095.64      5.55 o
  -2   4   1      863.43      918.91      5.01 o
   0   4   1     3490.60     3369.68     16.05 o
   2   4   1      375.55      365.26      2.76 o
   4   4   1     3540.63     3611.32     18.35 o
   6   4   1     1268.22     1344.16      7.04 o
   8   4   1      498.67      510.26      3.58 o
  10   4   1      222.63      229.45      2.27 o
  12   4   1      382.88      396.77      3.60 o
  14   4   1     1335.53     1312.68     14.19 o
  16   4   1      871.97      795.29     11.06 o
  18   4   1      637.86      644.52      9.41 o
  20   4   1      236.80      236.59      6.32 o
  22   4   1       42.41       48.68      4.25 o
  24   4   1      179.22      199.65      7.03 o
 -25   5   1      199.53      218.06     20.79 o
 -23   5   1       68.89       70.22      3.14 o
 -21   5   1      277.40      268.31      4.93 o
 -19   5   1      290.01      295.30      5.16 o
 -17   5   1      354.80      355.01      6.72 o
 -15   5   1       92.38       92.44      3.18 o
 -13   5   1      220.23      204.60      3.66 o
 -11   5   1     2368.59     2450.40     14.24 o
  -9   5   1     5176.00     5973.60     31.77 o
  -7   5   1     1040.92     1073.48      6.16 o
  -5   5   1      792.07      757.78      4.86 o
  -3   5   1     1380.48     1439.42      8.16 o
  -1   5   1     1038.04     1052.28      6.36 o
   1   5   1     7589.44     7947.93     42.93 o
   3   5   1     3913.03     4135.27     20.46 o
   5   5   1     4531.94     4989.91     25.46 o
   7   5   1      304.70      357.47      2.98 o
   9   5   1       82.11       85.15      1.42 o
  11   5   1      636.72      647.30      4.57 o
  13   5   1       38.90       39.69      2.54 o
  15   5   1      602.39      593.81      7.85 o
  17   5   1      300.01      311.79      6.08 o
  19   5   1      189.62      169.87      5.10 o
  21   5   1       90.35       82.20      5.40 o
  23   5   1      186.86      183.31      5.58 o
 -24   6   1       69.64       71.95      5.22 o
 -22   6   1      139.78      133.60      4.40 o
 -20   6   1      860.66      834.99     16.06 o
 -18   6   1       37.25       23.54      3.04 o
 -16   6   1      353.15      318.63      6.09 o
 -14   6   1       23.88       19.41      3.09 o
 -12   6   1       51.25       50.25      2.38 o
 -10   6   1      868.88      842.02      5.54 o
  -8   6   1     1370.87     1441.71      8.05 o
  -6   6   1      942.32     1026.66      6.64 o
  -4   6   1     1327.92     1427.37      8.14 o
  -2   6   1     1232.79     1299.35      8.14 o
   0   6   1     3297.08     3745.11     19.99 o
   2   6   1      316.14      364.13      3.52 o
   4   6   1     5736.43     6383.08     34.98 o
   6   6   1       87.36      110.69      1.90 o
   8   6   1      205.71      212.30      2.44 o
  10   6   1      600.47      573.32      4.67 o
  12   6   1      491.37      467.95      7.11 o
  14   6   1      116.05       97.73      3.58 o
  16   6   1      534.47      523.94      7.71 o
  18   6   1       92.11       78.62      3.79 o
  20   6   1      530.49      511.66     19.35 o
  22   6   1       44.11       38.61      5.79 o
 -23   7   1      137.08      145.12      6.14 o
 -21   7   1       28.29       33.83      3.38 o
 -19   7   1       63.25       65.43      4.13 o
 -17   7   1      613.06      605.37     10.29 o
 -15   7   1       69.97       78.66      5.45 o
 -13   7   1      611.48      609.75     10.14 o
 -11   7   1     2226.90     2273.54     23.21 o
  -9   7   1      231.55      180.73      2.59 o
  -7   7   1      132.86      146.78      2.54 o
  -5   7   1      114.02      120.99      2.10 o
  -3   7   1     1066.41     1075.74      6.61 o
  -1   7   1     1108.21     1216.67      7.37 o
   1   7   1     2264.53     2343.72     13.10 o
   3   7   1     3713.41     4317.09     23.74 o
   5   7   1      428.26      411.36      3.69 o
   7   7   1      331.95      338.77      4.06 o
   9   7   1      164.48      158.67      3.10 o
  11   7   1      618.65      598.65      7.03 o
  13   7   1     2192.42     2198.79     22.95 o
  15   7   1      895.04      910.13     10.57 o
  17   7   1      865.24      893.88     14.09 o
  19   7   1       22.98       27.43      3.57 o
  21   7   1       64.66       62.63      9.41 o
 -22   8   1       81.41       79.96      4.17 o
 -20   8   1      307.83      296.05      6.68 o
 -18   8   1      158.97      156.41      5.76 o
 -16   8   1      617.67      584.26     10.25 o
 -14   8   1      138.76      137.26      6.39 o
 -12   8   1      200.95      211.78      6.38 o
 -10   8   1     1958.96     1973.09     17.87 o
  -8   8   1      458.02      443.56      5.27 o
  -6   8   1      844.53      902.11      7.32 o
  -4   8   1      681.35      655.26      5.12 o
  -2   8   1       23.62       38.13      2.01 o
   0   8   1       28.35       34.10      1.96 o
   2   8   1      917.00      933.65      6.07 o
   4   8   1      628.69      618.76      6.13 o
   6   8   1      178.70      154.32      4.09 o
   8   8   1      418.38      383.66      6.45 o
  10   8   1      236.51      229.84      4.80 o
  12   8   1     3303.09     3303.19     38.08 o
  14   8   1      122.64      111.83      4.39 o
  16   8   1      893.32      894.62     18.99 o
  18   8   1      159.39      154.55      9.56 o
  20   8   1       40.30       35.17      5.72 o
 -21   9   1      256.12      236.73     14.30 o
 -19   9   1      198.67      201.19      5.69 o
 -17   9   1      418.69      412.12      8.49 o
 -15   9   1     1151.41     1138.47     16.34 o
 -13   9   1       36.65       39.33      4.69 o
 -11   9   1     1059.16     1070.96     15.07 o
  -9   9   1     3082.79     3078.78     27.54 o
  -7   9   1      221.06      215.20      4.20 o
  -5   9   1      509.83      479.62      6.86 o
  -3   9   1      350.53      353.54      5.55 o
  -1   9   1      757.34      789.65     15.35 o
   1   9   1      903.84      871.28      8.56 o
   3   9   1      223.71      201.63      4.59 o
   5   9   1      384.43      389.72      7.00 o
   7   9   1        8.77        8.81      2.31 o
   9   9   1      631.61      605.00      8.06 o
  11   9   1     1969.03     2019.82     23.71 o
  13   9   1      237.11      233.03      6.15 o
  15   9   1      159.08      138.63      4.06 o
  17   9   1      235.99      216.80     10.33 o
  19   9   1       15.05        9.96      2.39 o
 -20  10   1        3.34        0.37      1.94 o
 -18  10   1       27.17       24.75      3.70 o
 -16  10   1        7.70        7.03      3.05 o
 -14  10   1       64.66       63.38      3.86 o
 -12  10   1      183.47      172.95      6.58 o
 -10  10   1      472.60      445.81      6.73 o
  -8  10   1      948.86      964.25     10.66 o
  -6  10   1     1177.77     1158.41     15.29 o
  -4  10   1     2044.40     2032.02     21.04 o
  -2  10   1      144.31      134.77      3.32 o
   0  10   1      875.52      842.08      9.95 o
   2  10   1     1056.96     1030.92     18.97 o
   4  10   1      164.40      164.02      5.54 o
   6  10   1       69.58       71.86      3.04 o
   8  10   1      379.73      381.71      6.17 o
  10  10   1      634.26      619.35      9.72 o
  12  10   1      794.34      750.68     12.57 o
  14  10   1       97.59       87.92      4.41 o
  16  10   1       94.77       97.86      5.90 o
  18  10   1       30.83       29.90      5.25 o
 -17  11   1      126.40      133.13      5.33 o
 -15  11   1      195.46      206.43      7.80 o
 -13  11   1      406.70      421.66      9.69 o
 -11  11   1     1369.95     1441.64     25.25 o
  -9  11   1      293.60      280.55      6.64 o
  -7  11   1      468.79      474.48      7.87 o
  -5  11   1      295.09      311.69      5.10 o
  -3  11   1      299.45      313.69      9.24 o
  -1  11   1     1285.01     1242.29     15.03 o
   1  11   1        6.35        6.50      2.98 o
   3  11   1      388.78      377.81      9.27 o
   5  11   1      310.07      304.73      8.88 o
   7  11   1      628.20      593.79     12.68 o
   9  11   1       27.19       28.16      2.80 o
  11  11   1       41.77       37.06      3.06 o
  13  11   1      182.12      187.51      6.72 o
  15  11   1       59.17       53.36      4.57 o
  17  11   1      159.67      179.79     11.65 o
 -16  12   1        4.55        2.76      2.11 o
 -14  12   1      105.31      121.39      5.78 o
 -12  12   1       36.42       39.15      3.78 o
 -10  12   1       38.73       38.60      2.95 o
  -8  12   1      230.46      260.43      5.84 o
  -6  12   1      105.44      112.65      5.71 o
  -4  12   1       65.47       60.84      3.78 o
  -2  12   1      590.66      568.34      7.88 o
   0  12   1      443.78      442.94      8.20 o
   2  12   1      951.03      887.57     11.52 o
   4  12   1       23.85       30.28      3.88 o
   6  12   1       98.42       95.81      6.00 o
   8  12   1      114.68      126.66      4.85 o
  10  12   1      218.15      223.30      5.14 o
  12  12   1      256.02      258.39     10.30 o
  14  12   1        5.67        2.92      1.41 o
 -13  13   1       51.12       43.79      5.17 o
 -11  13   1      394.18      450.22     10.44 o
  -9  13   1      297.82      328.14      8.27 o
  -7  13   1      264.06      271.32      6.84 o
  -5  13   1       61.48       59.89      3.54 o
  -3  13   1      126.31      119.71      3.91 o
  -1  13   1      244.50      246.61      6.36 o
   1  13   1      431.52      389.43      7.49 o
   3  13   1      302.78      301.68      8.63 o
   5  13   1        3.05        2.96      2.58 o
   7  13   1       60.83       66.29      3.60 o
   9  13   1       32.88       26.47      3.00 o
  11  13   1      149.32      156.48      9.03 o
 -10  14   1      221.63      233.12      7.08 o
  -8  14   1      243.84      262.82      6.04 o
  -6  14   1       62.83       54.41      3.54 o
  -4  14   1      104.63       94.35      4.24 o
  -2  14   1       30.68       41.53      3.19 o
   0  14   1        0.61        0.58      1.59 o
   2  14   1        9.13        7.98      2.93 o
   4  14   1       13.65        8.38      2.54 o
   6  14   1       76.77       82.01      4.21 o
   8  14   1      119.06      121.98      4.50 o
  -5  15   1      102.93      120.71      4.64 o
  -3  15   1      133.60      177.26      6.09 o
  -1  15   1       90.91      102.99      5.12 o
   1  15   1       93.54       97.42      5.03 o
   3  15   1       89.48      104.39      4.48 o
 -26   0   2      138.83      176.17     10.40 o
 -24   0   2      352.85      349.84     14.84 o
 -22   0   2      338.31      330.26     14.87 o
 -20   0   2     4879.95     5075.33     86.76 o
 -18   0   2      216.71      229.56      6.39 o
 -16   0   2      523.15      554.06     11.30 o
 -14   0   2       73.91       61.64      2.18 o
 -12   0   2     3472.27     3639.46     28.71 o
 -10   0   2     2026.56     1905.23     14.23 o
  -8   0   2      171.12      170.55      3.15 o
  -6   0   2     3879.08     3987.94     25.42 o
  -4   0   2    47495.20    50483.69    465.81 o
  -2   0   2     6351.79     6057.01     45.96 o
   0   0   2    11317.39    10992.62    101.36 o
   2   0   2    67650.30    73022.38    811.94 o
   4   0   2     4230.52     4032.95     32.71 o
   6   0   2    12565.49    12538.08    121.50 o
   8   0   2     6062.76     6922.88     62.44 o
  10   0   2     1177.45     1078.24     10.34 o
  12   0   2      414.61      389.36      6.87 o
  14   0   2     1036.15     1095.26     23.43 o
  16   0   2      603.61      621.40     24.28 o
  18   0   2       51.50       62.56      6.04 o
  20   0   2      103.46       98.99      7.67 o
  22   0   2        1.72       -0.67      2.04 o
  24   0   2      186.07      196.53      9.71 o
 -25   1   2      144.13      155.01     10.10 o
 -23   1   2      262.89      259.90     13.01 o
 -21   1   2      863.03      973.53     93.66 o
 -19   1   2      649.01      649.11     50.46 o
 -17   1   2     2020.39     1990.94     17.94 o
 -15   1   2       46.07       43.82      1.94 o
 -13   1   2      158.95      165.49      2.46 o
 -11   1   2     2573.44     2632.36     15.37 o
  -9   1   2      363.08      378.32      3.36 o
  -7   1   2     5236.02     5203.15     22.99 o
  -5   1   2    40113.96    42125.09    252.52 o
  -3   1   2    22447.31    22550.40    127.40 o
  -1   1   2     1066.97      980.61      6.62 o
   1   1   2    18358.75    17642.05    104.86 o
   3   1   2    37214.40    37414.96    264.41 o
   5   1   2     1314.30     1320.35      7.67 o
   7   1   2     1646.54     1765.51     10.72 o
   9   1   2     5043.01     5469.68     32.54 o
  11   1   2       51.95       52.46      1.64 o
  13   1   2      178.65      169.45      5.80 o
  15   1   2      173.38      197.53      6.39 o
  17   1   2       55.30       56.66      5.54 o
  19   1   2      132.32      112.95      5.18 o
  21   1   2        9.90       13.32      2.71 o
  23   1   2      404.04      418.73      8.16 o
 -26   2   2       25.77       18.23      3.63 o
 -24   2   2      157.99      164.72      5.78 o
 -22   2   2      635.11      630.05     14.58 o
 -20   2   2      577.88      549.93      7.86 o
 -18   2   2     1022.75     1015.57     12.03 o
 -16   2   2      738.01      752.55      7.40 o
 -14   2   2       16.40       23.84      1.58 o
 -12   2   2     1440.08     1656.86      9.83 o
 -10   2   2     1369.91     1436.62      8.18 o
  -8   2   2     1309.40     1321.51      6.67 o
  -6   2   2     3631.82     3659.45     17.81 o
  -4   2   2     8717.60     8213.11     43.52 o
  -2   2   2     1258.28     1232.82      7.14 o
   0   2   2     7148.11     6755.65     34.93 o
   2   2   2    12544.16    11291.81     60.34 o
   4   2   2     6973.86     6782.08     38.97 o
   6   2   2     2457.59     2349.00     13.22 o
   8   2   2     1507.72     1630.86      9.16 o
  10   2   2     1782.89     1833.52     32.65 o
  12   2   2      128.61      132.38      5.97 o
  14   2   2      561.55      577.22      9.79 o
  16   2   2       23.09       29.44      4.54 o
  18   2   2       90.04       73.87      8.90 o
  20   2   2      373.19      347.90      8.14 o
  22   2   2       36.33       76.68     22.73 o
  24   2   2       61.30       72.82     21.31 o
 -25   3   2      162.67      165.92      6.33 o
 -23   3   2      122.60      132.92      6.26 o
 -21   3   2      505.97      500.03      8.91 o
 -19   3   2      274.37      288.99      6.15 o
 -17   3   2      230.43      234.64      4.89 o
 -15   3   2     1403.66     1317.99     13.76 o
 -13   3   2       16.45       22.16      1.79 o
 -11   3   2      534.51      560.26      4.60 o
  -9   3   2     8236.18     8942.35     48.91 o
  -7   3   2      539.13      584.76      4.29 o
  -5   3   2      412.14      428.15      3.30 o
  -3   3   2      953.42      949.24      5.79 o
  -1   3   2      651.67      615.89      3.89 o
   1   3   2     2600.23     2620.15     12.06 o
   3   3   2     4037.91     3951.14     21.00 o
   5   3   2      374.22      441.67      3.44 o
   7   3   2     1204.08     1180.60      6.75 o
   9   3   2      160.34      186.38      2.30 o
  11   3   2      100.27      122.73      1.73 o
  13   3   2      711.98      701.42     12.20 o
  15   3   2     1181.28     1142.37     17.87 o
  17   3   2       46.03       43.87      3.36 o
  19   3   2       41.08       43.39      4.51 o
  21   3   2      318.31      348.41     33.99 o
  23   3   2      124.77      143.86      6.29 o
 -26   4   2      390.41      405.77     44.83 o
 -24   4   2      180.72      182.83      4.64 o
 -22   4   2      186.19      172.57      6.24 o
 -20   4   2       22.64       25.88      3.08 o
 -18   4   2      422.01      437.94     18.40 o
 -16   4   2      221.77      225.83      5.35 o
 -14   4   2      313.43      324.60      4.99 o
 -12   4   2      298.05      270.68      3.43 o
 -10   4   2     3136.40     3537.28     18.19 o
  -8   4   2     5756.92     6204.80     32.29 o
  -6   4   2      149.25      166.31      2.40 o
  -4   4   2      205.71      205.74      2.60 o
  -2   4   2     7716.77     7559.61     40.36 o
   0   4   2    12146.36    11961.53     65.64 o
   2   4   2     8440.69     8320.47     42.65 o
   4   4   2     3797.67     4104.58     22.11 o
   6   4   2      815.82      834.81      5.41 o
   8   4   2     1389.64     1359.42      7.43 o
  10   4   2       55.84       54.61      1.28 o
  12   4   2      909.62      909.43     39.26 o
  14   4   2       90.84       85.92      4.42 o
  16   4   2      813.11      778.58     12.14 o
  18   4   2      185.45      189.98      6.33 o
  20   4   2      271.91      309.05     27.99 o
  22   4   2       75.02       75.02      4.27 o
 -25   5   2       14.40       12.58      4.15 o
 -23   5   2       23.05       19.57      3.52 o
 -21   5   2       16.68       14.40      2.07 o
 -19   5   2       40.24       42.46      2.74 o
 -17   5   2       10.55       10.31      2.76 o
 -15   5   2       23.12       32.54      2.82 o
 -13   5   2      338.96      336.91      4.21 o
 -11   5   2        7.70        7.37      1.29 o
  -9   5   2      204.05      217.88      2.15 o
  -7   5   2     1066.47     1158.35      6.22 o
  -5   5   2     1158.72     1087.37      5.93 o
  -3   5   2     1659.04     1727.67      9.71 o
  -1   5   2       60.46       62.09      1.58 o
   1   5   2     2167.31     2262.40     11.67 o
   3   5   2     2436.08     2566.79     12.97 o
   5   5   2       65.13       57.33      1.57 o
   7   5   2       58.58       52.13      1.31 o
   9   5   2     1524.79     1393.50      7.65 o
  11   5   2      729.39      702.89      5.36 o
  13   5   2      410.22      409.83      6.34 o
  15   5   2      712.71      692.16     10.91 o
  17   5   2      121.12      121.47      5.26 o
  19   5   2       22.23       25.49      3.40 o
  21   5   2      128.22      126.77      4.88 o
 -24   6   2       68.99       68.03      3.94 o
 -22   6   2      104.50      112.05      4.99 o
 -20   6   2      504.42      494.47      9.48 o
 -18   6   2      314.52      317.79      8.24 o
 -16   6   2       94.74       83.25      6.36 o
 -14   6   2      210.09      199.73      4.67 o
 -12   6   2       71.00       65.55      2.57 o
 -10   6   2     1347.37     1425.75      8.87 o
  -8   6   2      876.93      895.17      6.51 o
  -6   6   2     1214.86     1227.28      7.58 o
  -4   6   2      777.12      847.71      5.96 o
  -2   6   2       59.27       72.82      2.11 o
   0   6   2      395.72      454.11      4.01 o
   2   6   2     2418.36     2697.00     15.58 o
   4   6   2     1232.27     1373.77      8.93 o
   6   6   2      210.57      211.10      3.18 o
   8   6   2      248.68      251.70      3.07 o
  10   6   2      705.43      706.67      6.99 o
  12   6   2      734.42      709.88     11.51 o
  14   6   2       32.97       36.76      6.26 o
  16   6   2       80.23       91.20     15.13 o
  18   6   2      185.37      187.92      9.66 o
  20   6   2      340.34      326.01     29.36 o
  22   6   2      155.54      200.36     10.39 o
 -23   7   2       25.96       22.65      4.99 o
 -21   7   2      392.01      394.83      7.75 o
 -19   7   2      233.39      238.50      6.89 o
 -17   7   2      353.30      347.99      7.89 o
 -15   7   2       39.43       36.55      4.62 o
 -13   7   2      216.92      191.04      4.93 o
 -11   7   2      410.97      407.23      6.46 o
  -9   7   2      559.23      571.12      6.03 o
  -7   7   2      475.85      458.35      4.13 o
  -5   7   2      118.31      110.68      2.41 o
  -3   7   2      238.27      253.01      3.09 o
  -1   7   2      745.74      794.65      6.16 o
   1   7   2     2284.36     2410.03     14.48 o
   3   7   2     1777.96     1940.99     12.31 o
   5   7   2     1129.11     1128.15      8.24 o
   7   7   2      570.13      531.62      6.21 o
   9   7   2      176.02      172.59      4.24 o
  11   7   2      442.68      409.03      5.50 o
  13   7   2      328.91      320.61      9.44 o
  15   7   2      404.84      400.09     12.31 o
  17   7   2      326.29      394.50     22.06 o
  19   7   2       81.23       87.07      9.18 o
  21   7   2      137.20      148.42     12.09 o
 -22   8   2      274.20      285.26      7.56 o
 -20   8   2      257.20      278.22      7.10 o
 -18   8   2      820.09      778.24     13.11 o
 -16   8   2       74.43       65.65      5.09 o
 -14   8   2      131.89      125.63      5.67 o
 -12   8   2      768.80      759.92     10.44 o
 -10   8   2      749.67      774.37      8.87 o
  -8   8   2      202.07      193.94      5.41 o
  -6   8   2      217.63      212.49      3.54 o
  -4   8   2      134.86      127.60      3.40 o
  -2   8   2      105.43      117.56      2.81 o
   0   8   2      309.63      308.67      4.00 o
   2   8   2       25.90       24.16      2.02 o
   4   8   2       56.11       49.97      2.81 o
   6   8   2      144.01      118.43      3.63 o
   8   8   2      322.01      295.16      5.36 o
  10   8   2     1027.20      982.80     11.25 o
  12   8   2      359.37      319.26      6.07 o
  14   8   2      139.76      147.42      8.06 o
  16   8   2      314.25      324.59     12.04 o
  18   8   2      385.33      411.47     23.79 o
  20   8   2       43.11       36.53      5.52 o
 -21   9   2        7.34        9.88      3.10 o
 -19   9   2      317.86      351.22      7.57 o
 -17   9   2       31.65       40.12      3.87 o
 -15   9   2      255.52      254.46      8.62 o
 -13   9   2     1037.52     1024.10     15.06 o
 -11   9   2       97.09       94.41      3.93 o
  -9   9   2       10.34        7.58      2.00 o
  -7   9   2      107.49      104.77      4.41 o
  -5   9   2     1948.87     1939.61     17.14 o
  -3   9   2      185.59      190.35      4.76 o
  -1   9   2      246.52      243.77      5.25 o
   1   9   2       19.59       15.25      2.58 o
   3   9   2      267.87      270.25      5.13 o
   5   9   2       60.65       54.31      3.58 o
   7   9   2      675.60      676.94      8.68 o
   9   9   2       44.34       57.36      3.09 o
  11   9   2       59.32       58.94      2.58 o
  13   9   2       21.68       19.55      3.13 o
  15   9   2       70.29       59.42      6.02 o
  17   9   2        6.44        5.00      2.18 o
  19   9   2       47.93       64.25     14.56 o
 -20  10   2      191.73      224.52      8.87 o
 -18  10   2       26.38       26.82      3.63 o
 -16  10   2       25.80       28.59      3.45 o
 -14  10   2      210.59      217.89      7.39 o
 -12  10   2      294.73      289.64      7.12 o
 -10  10   2     1897.28     1858.16     17.91 o
  -8  10   2     2448.51     2465.89     22.94 o
  -6  10   2     3750.90     3872.21     36.10 o
  -4  10   2      344.71      337.08      6.18 o
  -2  10   2      591.86      566.86      7.82 o
   0  10   2      170.65      170.00      4.27 o
   2  10   2     1022.17     1033.43     13.54 o
   4  10   2      102.36      101.76      5.18 o
   6  10   2      283.08      278.12      6.43 o
   8  10   2      510.37      427.80      6.49 o
  10  10   2      631.90      565.77     11.10 o
  12  10   2      718.03      683.11     38.19 o
  14  10   2      271.30      266.23     14.58 o
  16  10   2       51.60       47.15      4.07 o
 -17  11   2      201.19      183.28     15.89 o
 -15  11   2      228.85      234.88      8.99 o
 -13  11   2       80.01       81.41      5.50 o
 -11  11   2      466.81      483.26      7.82 o
  -9  11   2      154.71      161.74      4.07 o
  -7  11   2      104.36      108.99      3.58 o
  -5  11   2      602.25      590.66      7.19 o
  -3  11   2      386.64      365.22      7.85 o
  -1  11   2       50.11       55.01      3.61 o
   1  11   2      195.75      179.05      5.18 o
   3  11   2      188.26      176.24      5.22 o
   5  11   2      258.02      227.34      7.70 o
   7  11   2      370.82      327.54     11.37 o
   9  11   2      180.70      205.72      9.65 o
  11  11   2      330.35      303.62     17.56 o
  13  11   2      175.88      167.27     14.28 o
  15  11   2      191.78      199.11     11.98 o
 -16  12   2        1.26        0.04      1.85 o
 -14  12   2       21.48       15.32      2.69 o
 -12  12   2       43.99       41.28      3.45 o
 -10  12   2      775.96      789.29     13.81 o
  -8  12   2      494.69      478.76      8.32 o
  -6  12   2      537.16      532.66      7.23 o
  -4  12   2      563.01      565.92      8.61 o
  -2  12   2     1362.72     1360.46     17.62 o
   0  12   2      204.04      219.35      8.56 o
   2  12   2      572.93      554.62     12.15 o
   4  12   2       19.38       14.59      3.24 o
   6  12   2      234.95      214.86      8.42 o
   8  12   2       10.61        8.68      2.46 o
  10  12   2      216.97      191.42     13.73 o
  12  12   2       21.61       15.69      1.77 o
  14  12   2       26.83       15.95      8.73 o
 -13  13   2      190.29      224.65      8.03 o
 -11  13   2      166.79      204.70      6.14 o
  -9  13   2       65.52       60.63      2.85 o
  -7  13   2       52.14       51.07      2.77 o
  -5  13   2       64.11       69.99      3.03 o
  -3  13   2       38.30       38.10      3.44 o
  -1  13   2      163.96      157.17      4.58 o
   1  13   2       11.37       11.40      2.90 o
   3  13   2       91.00       76.75      5.54 o
   5  13   2       34.48       34.51      3.40 o
   7  13   2       75.37       64.27      4.67 o
   9  13   2       49.85       44.98      6.22 o
  11  13   2        3.19        4.22      5.46 o
 -10  14   2      225.13      245.90      8.89 o
  -8  14   2      198.83      209.13      9.90 o
  -6  14   2      365.54      388.80     14.54 o
  -4  14   2       24.75       16.85      2.47 o
  -2  14   2      106.65      121.32      4.36 o
   0  14   2      177.35      173.31      6.19 o
   2  14   2       53.34       69.92      3.95 o
   4  14   2      173.97      183.55      9.69 o
   6  14   2       50.45       48.17      5.00 o
  -3  15   2       67.63       88.71      3.87 o
  -1  15   2      224.10      236.36     10.41 o
 -25   1   3      220.79      230.18      8.50 o
 -23   1   3       92.02       94.62      4.27 o
 -21   1   3     1041.71     1182.20    132.87 o
 -19   1   3     1826.00     1921.19     19.03 o
 -17   1   3      967.32      942.54     10.41 o
 -15   1   3      860.85      839.37      7.20 o
 -13   1   3      605.53      593.09      4.74 o
 -11   1   3     1003.73     1074.64      6.06 o
  -9   1   3     3251.78     3627.75     17.19 o
  -7   1   3     1673.57     1749.47      8.38 o
  -5   1   3     1211.35     1118.37      5.69 o
  -3   1   3     1794.09     1753.24      8.29 o
  -1   1   3     1884.90     1862.06      8.86 o
   1   1   3     2434.67     2240.67     12.19 o
   3   1   3     1327.48     1338.57      9.24 o
   5   1   3     8250.10     7838.03    101.80 o
   7   1   3      453.01      484.28     16.43 o
   9   1   3     1659.04     1660.60     11.90 o
  11   1   3      420.48      411.86      8.00 o
  13   1   3      206.87      200.72      6.38 o
  15   1   3      286.20      285.98     10.60 o
  17   1   3        7.14        6.17      3.11 o
  19   1   3       62.49       70.22      4.88 o
  21   1   3      228.13      233.88      5.92 o
 -26   2   3      180.28      183.23      6.31 o
 -24   2   3       83.96      106.02     30.37 o
 -22   2   3       12.90       12.70      3.06 o
 -20   2   3     1420.21     1392.60     15.00 o
 -18   2   3     2047.43     2072.40     17.93 o
 -16   2   3       25.98       28.57      2.30 o
 -14   2   3       76.91       84.90      2.07 o
 -12   2   3      390.17      420.67      3.76 o
 -10   2   3     1789.37     1883.49     11.17 o
  -8   2   3    12643.50    13166.91     71.58 o
  -6   2   3     8127.64     8131.44     42.59 o
  -4   2   3       79.57       97.62      1.49 o
  -2   2   3      290.34      306.84      2.72 o
   0   2   3     7265.79     7133.17     35.78 o
   2   2   3      761.98      796.71      4.34 o
   4   2   3      336.02      339.50      2.82 o
   6   2   3     1799.25     1896.24     11.73 o
   8   2   3      944.71      985.26      8.99 o
  10   2   3      394.06      407.82      5.76 o
  12   2   3      676.50      706.63     12.38 o
  14   2   3      297.40      284.39      8.70 o
  16   2   3      267.08      247.51      6.73 o
  18   2   3      276.65      291.91      7.60 o
  20   2   3       27.80       37.65      3.27 o
  22   2   3       18.38       14.65      3.34 o
 -25   3   3      428.63      438.46     16.87 o
 -23   3   3      405.17      396.45      8.10 o
 -21   3   3      175.06      168.69      5.19 o
 -19   3   3      179.51      168.32      3.66 o
 -17   3   3     1481.44     1393.08     12.80 o
 -15   3   3      465.42      461.31      7.62 o
 -13   3   3      854.00      938.09      6.84 o
 -11   3   3        2.52        5.74      1.09 o
  -9   3   3     4889.88     5330.66     28.47 o
  -7   3   3     1466.62     1555.23      8.68 o
  -5   3   3      153.47      157.89      2.41 o
  -3   3   3      699.17      633.31      4.48 o
  -1   3   3     4438.51     4468.91     25.02 o
   1   3   3     3421.04     3591.00     17.86 o
   3   3   3     3025.61     3143.78     20.57 o
   5   3   3      896.36      873.41      5.06 o
   7   3   3     2135.48     2107.42     12.74 o
   9   3   3       65.88       60.79      2.14 o
  11   3   3       60.25       58.98      3.01 o
  13   3   3       96.76      106.49      4.99 o
  15   3   3       40.94       61.23     12.28 o
  17   3   3       23.90       27.03      4.34 o
  19   3   3       90.26       84.74      4.28 o
  21   3   3       65.65       78.07      5.24 o
 -26   4   3      234.68      262.07      9.38 o
 -24   4   3      148.58      138.86      6.16 o
 -22   4   3       39.65       38.71      4.42 o
 -20   4   3      585.57      536.21     10.00 o
 -18   4   3       63.58       72.84      3.54 o
 -16   4   3       61.78       64.96      3.64 o
 -14   4   3      377.77      399.24      6.02 o
 -12   4   3      344.95      402.27      3.90 o
 -10   4   3      276.66      290.85      3.30 o
  -8   4   3      200.59      203.25      2.59 o
  -6   4   3     1877.53     1898.88     10.34 o
  -4   4   3      210.39      206.06      5.44 o
  -2   4   3     2191.22     2459.85     13.10 o
   0   4   3      999.37      887.23      5.64 o
   2   4   3     1083.39     1050.82      6.13 o
   4   4   3      848.87      835.10      5.42 o
   6   4   3      670.57      652.87      5.16 o
   8   4   3       88.16       91.43      1.91 o
  10   4   3     2048.15     1910.09     23.36 o
  12   4   3     1685.90     1652.62     20.36 o
  14   4   3      604.70      590.81     11.08 o
  16   4   3      176.67      193.87     23.05 o
  18   4   3       10.45        6.77      2.85 o
  20   4   3       18.36       10.26      3.09 o
  22   4   3       19.28       13.43      4.74 o
 -25   5   3       12.13        8.44      3.15 o
 -23   5   3       54.93       52.16      3.52 o
 -21   5   3       48.17       50.04      3.28 o
 -19   5   3      175.78      156.12      4.78 o
 -17   5   3       77.19       88.70      3.42 o
 -15   5   3      529.71      530.94      6.88 o
 -13   5   3      677.22      672.08      8.25 o
 -11   5   3      315.84      306.67      4.19 o
  -9   5   3      247.84      276.80      2.52 o
  -7   5   3      501.03      539.91      4.21 o
  -5   5   3     1263.45     1318.81      7.17 o
  -3   5   3      873.40      845.97      5.70 o
  -1   5   3     1335.59     1534.73     14.14 o
   1   5   3      513.96      525.19      3.65 o
   3   5   3     4080.22     4518.15     25.39 o
   5   5   3      626.23      585.75      4.26 o
   7   5   3     2292.54     2260.77     14.71 o
   9   5   3      129.09      120.38      3.75 o
  11   5   3     3430.73     3374.49     35.05 o
  13   5   3     1258.38     1315.07     57.78 o
  15   5   3      310.47      292.19     11.14 o
  17   5   3       24.86       29.85      3.78 o
  19   5   3      164.10      183.15      6.32 o
  21   5   3       51.90       33.81     10.55 o
 -24   6   3      127.55      111.76      4.66 o
 -22   6   3       11.70        9.85      2.55 o
 -20   6   3      243.98      225.66      6.31 o
 -18   6   3      250.42      217.48      7.29 o
 -16   6   3       62.76       58.00      3.77 o
 -14   6   3      659.17      661.77      8.96 o
 -12   6   3      374.92      362.90      6.33 o
 -10   6   3      436.00      445.49      7.49 o
  -8   6   3      562.65      555.73      4.56 o
  -6   6   3     1374.93     1366.91      8.49 o
  -4   6   3      118.42      100.69      2.01 o
  -2   6   3      309.12      357.72      3.48 o
   0   6   3    11818.45    12739.56     82.30 o
   2   6   3      411.48      393.91      3.90 o
   4   6   3     1033.23     1109.76      7.88 o
   6   6   3       21.26       26.05      2.38 o
   8   6   3     1418.88     1385.10     13.44 o
  10   6   3      705.41      630.78      9.97 o
  12   6   3      501.33      510.41     14.91 o
  14   6   3      109.60      112.21      9.68 o
  16   6   3       49.07       61.94      8.08 o
  18   6   3      211.71      223.82     13.65 o
  20   6   3       50.02       49.73      8.37 o
 -23   7   3      165.71      161.74      6.12 o
 -21   7   3       42.54       39.19      4.49 o
 -19   7   3      111.65      121.68      5.44 o
 -17   7   3      193.77      174.80      9.35 o
 -15   7   3      106.40       92.26      4.20 o
 -13   7   3       18.60       19.83      3.48 o
 -11   7   3      877.61      877.72     11.46 o
  -9   7   3      109.22      110.87      2.82 o
  -7   7   3      820.22      841.31      7.72 o
  -5   7   3      112.35       92.80      2.00 o
  -3   7   3       86.24       93.54      2.28 o
  -1   7   3     2480.03     2403.14     16.73 o
   1   7   3      472.02      432.36      5.67 o
   3   7   3      338.02      327.75      4.14 o
   5   7   3      803.91      834.47      7.88 o
   7   7   3      864.97      846.96     10.59 o
   9   7   3     1417.71     1357.79     14.99 o
  11   7   3     1134.36     1134.32     17.53 o
  13   7   3      201.77      235.92     11.53 o
  15   7   3      175.49      173.78     10.22 o
  17   7   3       73.02       85.18     13.38 o
  19   7   3       53.93       81.66      8.57 o
 -22   8   3      217.66      211.09      5.24 o
 -20   8   3      690.61      687.42     12.58 o
 -18   8   3      140.13      130.67      5.35 o
 -16   8   3       40.74       42.48      4.79 o
 -14   8   3       14.69        9.28      2.49 o
 -12   8   3      140.62      144.27      4.80 o
 -10   8   3     1030.00      998.22     11.90 o
  -8   8   3     2417.97     2400.76     20.45 o
  -6   8   3      944.51      948.28      9.84 o
  -4   8   3      607.30      621.20      8.07 o
  -2   8   3      646.07      652.53      6.51 o
   0   8   3      413.37      418.55      6.08 o
   2   8   3       99.57       89.17      4.63 o
   4   8   3      458.44      420.30      6.64 o
   6   8   3      727.38      720.30     10.16 o
   8   8   3      125.77      115.54      4.65 o
  10   8   3      421.58      371.63      6.85 o
  12   8   3      808.18      867.67     19.29 o
  14   8   3      649.44      708.50     18.00 o
  16   8   3      150.73      165.10     10.77 o
  18   8   3       52.38       56.96      6.56 o
 -21   9   3      223.76      232.60      5.73 o
 -19   9   3       16.33       14.46      3.73 o
 -17   9   3      100.29      112.66      6.76 o
 -15   9   3      458.42      452.81      9.64 o
 -13   9   3       16.80       13.08      3.28 o
 -11   9   3     1284.77     1315.01     16.44 o
  -9   9   3     7233.81     7446.15     70.10 o
  -7   9   3     3777.04     3736.19     33.29 o
  -5   9   3      253.55      252.36      5.23 o
  -3   9   3        9.56       10.02      2.11 o
  -1   9   3      240.70      220.14      5.78 o
   1   9   3      225.08      233.47      5.02 o
   3   9   3      157.47      149.04      4.23 o
   5   9   3       95.28      101.76      4.05 o
   7   9   3      260.81      224.89      6.42 o
   9   9   3      126.22      129.91      4.58 o
  11   9   3      155.99      139.91      4.58 o
  13   9   3      172.12      179.52      7.14 o
  15   9   3      157.98      166.35     15.46 o
  17   9   3       34.19       38.38      9.14 o
 -20  10   3       33.42       43.97      3.52 o
 -18  10   3      119.01      117.18      4.56 o
 -16  10   3       36.56       41.10      3.91 o
 -14  10   3      158.03      172.46      6.21 o
 -12  10   3      243.20      237.20      5.21 o
 -10  10   3      555.05      556.96      9.68 o
  -8  10   3     1001.70     1017.77     11.51 o
  -6  10   3      203.04      207.35      5.00 o
  -4  10   3       90.23       88.70      3.53 o
  -2  10   3     1343.86     1353.60     14.87 o
   0  10   3      241.87      225.41      6.86 o
   2  10   3      104.27       92.77      4.20 o
   4  10   3       27.32       20.93      2.59 o
   6  10   3        3.51        5.20      2.30 o
   8  10   3      157.95      138.80      5.89 o
  10  10   3        5.93        2.61      1.67 o
  12  10   3      159.78      167.06      9.14 o
  14  10   3      198.48      208.68     11.63 o
  16  10   3       41.43       42.17      8.03 o
 -17  11   3       19.93       15.49      3.46 o
 -15  11   3      100.91      108.28      5.19 o
 -13  11   3      287.59      290.61      7.99 o
 -11  11   3       42.42       42.68      3.47 o
  -9  11   3      484.91      484.08      6.34 o
  -7  11   3      739.57      761.32      8.77 o
  -5  11   3      969.49      964.64     10.37 o
  -3  11   3     1080.22     1078.63     11.92 o
  -1  11   3       73.98       77.55      3.77 o
   1  11   3       71.42       73.55      3.71 o
   3  11   3      215.87      174.12      7.51 o
   5  11   3      623.34      565.47     21.59 o
   7  11   3      117.51      103.51      5.42 o
   9  11   3      293.47      260.35     10.14 o
  11  11   3       62.91       62.29      4.76 o
  13  11   3       63.58       67.65      4.34 o
 -16  12   3       51.82       55.94      3.93 o
 -14  12   3      137.45      122.82      5.52 o
 -12  12   3        1.22        1.71      1.69 o
 -10  12   3      101.31       96.51      3.17 o
  -8  12   3      192.78      183.69      3.97 o
  -6  12   3       66.10       62.47      2.65 o
  -4  12   3       69.82       64.82      3.08 o
  -2  12   3       58.04       53.02      3.03 o
   0  12   3       22.29       24.63      3.04 o
   2  12   3      358.87      328.36     10.24 o
   4  12   3       62.88       47.37      4.15 o
   6  12   3       64.41       57.31      7.98 o
   8  12   3        1.55        0.77      1.64 o
  10  12   3       89.80      100.56      9.99 o
  12  12   3       12.92       11.32      4.59 o
 -13  13   3       85.35      102.39      5.84 o
 -11  13   3       57.28       51.32      4.48 o
  -9  13   3       37.68       36.01      3.76 o
  -7  13   3       20.47       19.51      1.88 o
  -5  13   3       91.43       89.06      3.88 o
  -3  13   3       40.45       42.20      3.21 o
  -1  13   3      156.17      145.26      8.57 o
   1  13   3      294.48      264.62     13.88 o
   3  13   3      266.46      249.82     14.48 o
   5  13   3       42.55       28.61      4.55 o
   7  13   3       85.57       95.50      4.99 o
   9  13   3      144.55      131.97      9.42 o
  -8  14   3       74.73       78.63      3.85 o
  -6  14   3      101.89       99.67      3.21 o
  -4  14   3       50.97       57.71      3.66 o
  -2  14   3       56.83       43.71      3.01 o
   0  14   3       24.45       18.82      2.84 o
   2  14   3      225.22      225.97     18.22 o
   4  14   3        2.61        1.89      2.66 o
 -26   0   4      560.88      599.27     35.39 o
 -24   0   4       42.88       42.24      3.58 o
 -22   0   4       47.75       52.67      4.24 o
 -20   0   4      367.77      356.81      8.16 o
 -18   0   4     6884.64     6979.55     88.48 o
 -16   0   4     1346.97     1388.83     16.87 o
 -14   0   4      112.78      131.44      9.31 o
 -12   0   4      413.64      401.42      5.04 o
 -10   0   4     2291.59     2312.12     16.67 o
  -8   0   4    13793.02    14467.55    108.44 o
  -6   0   4     6250.43     6507.12     51.32 o
  -4   0   4      355.96      352.13      6.32 o
  -2   0   4      117.85       88.89      2.76 o
   0   0   4      603.87      506.50      5.47 o
   2   0   4     4449.27     4786.28     38.64 o
   4   0   4    13417.24    13586.60    146.05 o
   6   0   4       33.58       28.43      3.06 o
   8   0   4     3296.48     3210.51     38.71 o
  10   0   4      285.61      280.38      7.60 o
  12   0   4      738.65      719.53     14.93 o
  14   0   4      435.11      403.97     16.65 o
  16   0   4      329.66      285.13     11.71 o
  18   0   4      186.64      197.53      9.35 o
  20   0   4      162.83      184.10      8.76 o
 -25   1   4       32.16       32.72      3.16 o
 -23   1   4       66.75       60.10      2.90 o
 -21   1   4      235.07      211.89      9.79 o
 -19   1   4      282.71      270.99      6.16 o
 -17   1   4     2682.95     2685.60     25.84 o
 -15   1   4       44.26       46.41      3.06 o
 -13   1   4       90.24      103.02      2.24 o
 -11   1   4     2608.33     2846.34     15.13 o
  -9   1   4     4585.83     4992.55     28.78 o
  -7   1   4     1213.12     1207.81      6.00 o
  -5   1   4     1650.91     1651.70      8.22 o
  -3   1   4      608.43      585.40      3.57 o
  -1   1   4      132.20      143.33      2.25 o
   1   1   4     1577.42     1611.17      8.42 o
   3   1   4     3309.04     3305.96     20.33 o
   5   1   4     6121.47     6461.13     46.22 o
   7   1   4      590.11      546.54      6.07 o
   9   1   4        3.02        1.78      1.87 o
  11   1   4      230.10      243.52     24.26 o
  13   1   4      710.18      649.77     13.59 o
  15   1   4       58.55       44.12      4.06 o
  17   1   4        5.14        8.62      3.44 o
  19   1   4       46.11       38.14      6.92 o
  21   1   4        4.61        3.46      2.37 o
 -26   2   4       53.00       55.34      5.46 o
 -24   2   4       24.58       17.91      2.85 o
 -22   2   4      126.00      123.43      4.23 o
 -20   2   4     1416.01     1411.93     14.75 o
 -18   2   4     1035.06      993.37     13.83 o
 -16   2   4      903.44      905.86     24.99 o
 -14   2   4      242.12      226.92      3.40 o
 -12   2   4      817.76      781.46      5.34 o
 -10   2   4     2793.53     3111.79     16.87 o
  -8   2   4     2963.19     3162.42     16.47 o
  -6   2   4     1701.20     1745.55      8.84 o
  -4   2   4     2167.34     2211.50     11.40 o
  -2   2   4      362.32      378.32      2.78 o
   0   2   4      380.55      389.40      3.22 o
   2   2   4     4738.22     5058.42     30.15 o
   4   2   4      476.09      497.31      4.54 o
   6   2   4     1853.95     1764.16     13.29 o
   8   2   4     2404.70     2415.90     25.61 o
  10   2   4      149.97      158.92      4.76 o
  12   2   4      646.62      647.45     10.19 o
  14   2   4      104.20       94.01      4.71 o
  16   2   4      223.94      209.67      6.55 o
  18   2   4        0.70        1.93      2.45 o
  20   2   4        1.78        2.28      2.21 o
 -25   3   4      139.15      163.69      6.81 o
 -23   3   4       78.56       83.24      3.83 o
 -21   3   4      333.12      335.60      6.46 o
 -19   3   4      276.31      271.63      5.29 o
 -17   3   4      502.27      486.81      6.83 o
 -15   3   4      159.72      160.81      4.17 o
 -13   3   4      478.32      466.62      5.36 o
 -11   3   4      770.50      800.66      6.15 o
  -9   3   4      294.68      312.92      3.01 o
  -7   3   4     4157.59     4419.93     23.08 o
  -5   3   4      206.33      219.40      2.28 o
  -3   3   4     2540.80     2552.10     12.85 o
  -1   3   4      620.23      618.13      3.58 o
   1   3   4      332.97      357.95      3.68 o
   3   3   4     2036.67     1964.34     12.44 o
   5   3   4        2.60        7.44      1.43 o
   7   3   4      202.46      221.16      5.16 o
   9   3   4       18.96       21.97      3.23 o
  11   3   4     1232.05     1182.21     14.24 o
  13   3   4      151.17      139.50      6.96 o
  15   3   4      343.02      311.82      8.99 o
  17   3   4       18.89       18.44      3.31 o
  19   3   4       67.81       71.17      6.27 o
 -24   4   4       70.58       61.67      3.68 o
 -22   4   4      118.34      122.99      4.21 o
 -20   4   4      653.63      646.85      7.45 o
 -18   4   4      465.77      452.47      7.30 o
 -16   4   4       59.93       63.52      3.18 o
 -14   4   4      310.50      295.01      5.27 o
 -12   4   4      177.93      192.30      7.27 o
 -10   4   4      621.88      667.72      4.98 o
  -8   4   4     3313.23     3541.60     18.24 o
  -6   4   4     1963.56     2112.07     11.24 o
  -4   4   4     2904.47     2990.68     16.06 o
  -2   4   4        5.05        6.15      0.83 o
   0   4   4     2233.46     2386.43     13.10 o
   2   4   4     2709.82     2846.92     18.30 o
   4   4   4      112.32      122.45      2.42 o
   6   4   4      229.40      214.15      3.93 o
   8   4   4      654.10      631.34      8.64 o
  10   4   4     2357.20     2259.83     24.11 o
  12   4   4       35.94       32.52      3.01 o
  14   4   4      403.61      416.53     20.23 o
  16   4   4      220.83      212.99      6.40 o
  18   4   4      146.56      164.46      8.66 o
  20   4   4       53.76       49.90      3.84 o
 -25   5   4       60.19       61.65      6.56 o
 -23   5   4       30.15       22.02      3.24 o
 -21   5   4      151.49      127.77      3.91 o
 -19   5   4       44.66       42.59      2.80 o
 -17   5   4      610.61      602.12      7.87 o
 -15   5   4       26.06       26.01      2.76 o
 -13   5   4       70.49       64.49      3.21 o
 -11   5   4       86.70       69.20      2.45 o
  -9   5   4      264.90      265.56      3.10 o
  -7   5   4      322.21      374.06      2.91 o
  -5   5   4      175.79      169.03      1.99 o
  -3   5   4      286.05      290.12      2.57 o
  -1   5   4      695.21      741.03      4.95 o
   1   5   4      407.83      362.75      3.79 o
   3   5   4     1680.96     1655.56     11.70 o
   5   5   4     2056.48     2047.48     14.39 o
   7   5   4      766.88      742.24      9.02 o
   9   5   4      350.49      348.15      6.71 o
  11   5   4      816.92      807.74     12.13 o
  13   5   4      416.47      403.39     14.47 o
  15   5   4       50.41       50.67      4.97 o
  17   5   4        3.76        6.44      2.02 o
  19   5   4        7.31        4.85      7.88 o
 -24   6   4       58.02       83.12      6.50 o
 -22   6   4        2.28        1.02      1.73 o
 -20   6   4       98.40      101.87      5.36 o
 -18   6   4      320.88      281.74      7.24 o
 -16   6   4      107.67       93.51      3.96 o
 -14   6   4        4.86        6.38      2.89 o
 -12   6   4      873.29      828.73     10.98 o
 -10   6   4        4.43        3.98      2.35 o
  -8   6   4      517.06      496.90      4.81 o
  -6   6   4      175.16      193.13      2.75 o
  -4   6   4      240.11      250.89      2.92 o
  -2   6   4     1794.56     1813.64     11.93 o
   0   6   4      676.68      667.26      8.57 o
   2   6   4     1400.96     1385.02     13.69 o
   4   6   4      744.98      750.96      8.51 o
   6   6   4      825.78      813.31     10.17 o
   8   6   4      284.98      299.33      7.00 o
  10   6   4      752.61      750.51     11.53 o
  12   6   4      306.18      326.56      7.28 o
  14   6   4       65.74       59.04      5.40 o
  16   6   4        8.57       11.95      6.60 o
  18   6   4      166.79      191.57     18.14 o
 -23   7   4      363.39      386.76      7.28 o
 -21   7   4        9.06       10.19      3.49 o
 -19   7   4       45.69       35.27      3.10 o
 -17   7   4      314.96      264.08      6.21 o
 -15   7   4      417.89      397.74      8.12 o
 -13   7   4       68.27       74.33      4.03 o
 -11   7   4      427.03      439.27      7.86 o
  -9   7   4      759.61      788.07      8.75 o
  -7   7   4      565.56      555.52      7.25 o
  -5   7   4      248.82      257.23      3.85 o
  -3   7   4      441.00      396.92      4.47 o
  -1   7   4      199.67      192.18      3.95 o
   1   7   4      363.85      389.12      8.53 o
   3   7   4      796.44      775.80     12.82 o
   5   7   4      112.03      110.56      3.94 o
   7   7   4      321.61      322.85      5.59 o
   9   7   4      174.52      168.34      5.03 o
  11   7   4      154.30      159.35      5.70 o
  13   7   4       31.30       29.90     10.75 o
  15   7   4       22.25       26.60      6.01 o
  17   7   4       98.11      127.84      8.80 o
 -22   8   4      231.30      263.41      6.35 o
 -20   8   4       21.86       22.21      3.55 o
 -18   8   4      125.03      113.09      5.14 o
 -16   8   4      336.05      313.58     11.05 o
 -14   8   4       22.31       25.10      3.80 o
 -12   8   4      120.16      114.43      4.42 o
 -10   8   4      834.70      858.44     13.01 o
  -8   8   4      914.29      916.45      9.66 o
  -6   8   4     1710.15     1605.04     15.06 o
  -4   8   4     1246.51     1209.06     12.41 o
  -2   8   4      379.08      350.95      5.93 o
   0   8   4      261.46      250.42      8.07 o
   2   8   4      255.76      258.19      7.82 o
   4   8   4      379.74      375.03      8.43 o
   6   8   4      117.94      113.46      4.46 o
   8   8   4       36.76       44.83      3.24 o
  10   8   4      190.63      179.87      5.52 o
  12   8   4       19.50       19.41      3.30 o
  14   8   4        9.60       15.98      4.91 o
  16   8   4       70.96       81.74      6.59 o
 -21   9   4       55.56       60.47      3.53 o
 -19   9   4       23.04       18.80      3.46 o
 -17   9   4      411.25      404.49     14.81 o
 -15   9   4        4.47        4.09      2.34 o
 -13   9   4      627.06      622.78      9.74 o
 -11   9   4      102.54      104.84      4.23 o
  -9   9   4      321.53      320.90      5.69 o
  -7   9   4      206.15      196.87      4.87 o
  -5   9   4       71.81       76.44      3.95 o
  -3   9   4      365.29      349.39      7.09 o
  -1   9   4       15.03       12.89      1.93 o
   1   9   4        6.69        2.18      2.87 o
   3   9   4      636.58      612.08     11.35 o
   5   9   4      116.09      101.54      5.82 o
   7   9   4        5.19        4.79      2.16 o
   9   9   4        7.78       11.45      3.58 o
  11   9   4        4.07        0.84      2.02 o
  13   9   4       38.89       44.39      5.53 o
  15   9   4       13.91       14.98      4.44 o
 -18  10   4       18.29       20.12      3.21 o
 -16  10   4      243.87      252.53      8.29 o
 -14  10   4       55.74       52.83      3.16 o
 -12  10   4       71.91       76.81      3.94 o
 -10  10   4     1975.21     2047.61     21.31 o
  -8  10   4      949.95      977.66     10.42 o
  -6  10   4     2858.03     2973.68     34.17 o
  -4  10   4     1078.03     1113.00     39.84 o
  -2  10   4      613.08      577.93     16.89 o
   0  10   4       35.14       30.22      4.24 o
   2  10   4      147.52      139.21      6.16 o
   4  10   4      337.34      301.15      7.15 o
   6  10   4      200.30      179.57      6.14 o
   8  10   4       31.65       25.94      3.52 o
  10  10   4      140.83      146.92      4.74 o
  12  10   4       45.88       45.37      2.17 o
  14  10   4      252.44      288.57     13.82 o
 -17  11   4       52.69       64.82      4.02 o
 -15  11   4       67.18       70.87      4.04 o
 -13  11   4       51.91       49.30      4.65 o
 -11  11   4      242.89      237.84      5.20 o
  -9  11   4     1386.36     1401.53     13.55 o
  -7  11   4      911.45      905.01     10.57 o
  -5  11   4      658.99      691.31     14.32 o
  -3  11   4       95.23      102.23      4.44 o
  -1  11   4      134.74      135.37     10.88 o
   1  11   4       55.57       65.35      4.52 o
   3  11   4      388.85      389.50      7.69 o
   5  11   4      116.25      105.68      5.67 o
   7  11   4       48.70       40.88      3.54 o
   9  11   4       49.23       43.33      5.98 o
  11  11   4      170.20      162.45      5.52 o
 -14  12   4       14.54       13.37      2.20 o
 -12  12   4       89.45       80.29      3.03 o
 -10  12   4       50.06       52.71      3.19 o
  -8  12   4      340.77      338.34      5.63 o
  -6  12   4      553.33      532.59     11.00 o
  -4  12   4      188.47      197.96      7.37 o
  -2  12   4       86.07       66.46      5.91 o
   0  12   4      323.50      314.82     11.51 o
   2  12   4      217.83      220.70      7.15 o
   4  12   4       46.15       48.24      4.17 o
   6  12   4        4.28        1.98      2.11 o
   8  12   4      155.36      151.39     10.24 o
 -11  13   4       45.75       48.84      5.49 o
  -9  13   4        5.95        3.98      1.52 o
  -7  13   4       56.42       64.30      2.70 o
  -5  13   4       23.40       22.22      2.51 o
  -3  13   4       55.50       45.40      4.44 o
  -1  13   4       21.82       20.69      2.25 o
   1  13   4       44.72       32.10      4.33 o
   3  13   4       39.06       38.49      3.58 o
   5  13   4       23.78       24.77      3.06 o
  -6  14   4       25.76       30.06      7.79 o
  -4  14   4       11.03       10.34      3.35 o
  -2  14   4        8.06        8.96      3.22 o
   0  14   4       14.47       11.67      3.54 o
 -25   1   5      130.54      149.53     15.58 o
 -23   1   5       18.57       19.47      2.96 o
 -21   1   5      142.87      154.81      4.49 o
 -19   1   5      882.13      856.66     11.64 o
 -17   1   5      343.69      326.87      7.62 o
 -15   1   5     2590.40     2593.71     23.92 o
 -13   1   5      610.36      610.89      7.09 o
 -11   1   5     2175.46     2326.04     14.56 o
  -9   1   5      590.42      598.89      3.87 o
  -7   1   5     1096.42     1073.80      5.77 o
  -5   1   5       71.26       84.64      1.63 o
  -3   1   5      198.77      204.23      2.58 o
  -1   1   5      398.28      443.03      3.40 o
   1   1   5     1608.40     1762.30     23.77 o
   3   1   5     1709.59     1633.25     14.01 o
   5   1   5      319.06      313.02      5.75 o
   7   1   5      594.36      559.80      9.36 o
   9   1   5      363.75      345.69     10.15 o
  11   1   5      124.50      116.59      4.61 o
  13   1   5      120.67      113.43      6.20 o
  15   1   5       58.04       61.85      5.47 o
  17   1   5       25.73       17.91      5.82 o
  19   1   5        5.53        4.21      2.84 o
 -26   2   5      164.29      192.84     18.34 o
 -24   2   5      120.79      116.13      4.33 o
 -22   2   5      122.66      121.08      3.99 o
 -20   2   5       46.57       45.09      3.82 o
 -18   2   5      143.97      156.15      5.59 o
 -16   2   5     1351.85     1397.07     14.99 o
 -14   2   5      568.66      504.34      6.01 o
 -12   2   5      412.52      463.34      5.04 o
 -10   2   5      685.34      743.56      7.81 o
  -8   2   5     1341.08     1307.64      6.92 o
  -6   2   5     1062.90     1121.05      7.15 o
  -4   2   5      781.57      803.66      5.20 o
  -2   2   5       65.23       71.23      1.65 o
   0   2   5      286.92      245.79      2.70 o
   2   2   5      335.51      356.37      3.92 o
   4   2   5      883.04      940.56      9.95 o
   6   2   5      191.38      202.37      6.38 o
   8   2   5      687.29      676.03     11.04 o
  10   2   5      481.82      481.04      8.92 o
  12   2   5       69.30       74.21      4.42 o
  14   2   5       67.74       59.59      7.95 o
  16   2   5       25.94       24.49      4.68 o
  18   2   5       49.60       51.68      6.78 o
 -25   3   5        6.28        8.04      2.46 o
 -23   3   5       52.10       49.98      2.86 o
 -21   3   5       27.26       30.37      3.34 o
 -19   3   5      419.78      401.01      8.36 o
 -17   3   5     1902.73     1920.46     17.37 o
 -15   3   5      676.51      620.86      7.98 o
 -13   3   5      377.90      367.01      5.25 o
 -11   3   5      877.42      910.36      7.48 o
  -9   3   5      173.64      163.52      2.27 o
  -7   3   5      361.73      379.85      2.95 o
  -5   3   5      839.67      857.42      6.26 o
  -3   3   5      713.52      706.81      5.19 o
  -1   3   5      752.80      706.20      5.58 o
   1   3   5      536.03      532.21      4.95 o
   3   3   5      483.10      491.15      6.05 o
   5   3   5      216.06      214.39      5.25 o
   7   3   5     1312.61     1306.92     16.33 o
   9   3   5      336.06      323.50      7.40 o
  11   3   5      464.78      470.82      8.57 o
  13   3   5      101.35      114.17      7.62 o
  15   3   5       69.83       86.92      5.62 o
  17   3   5       22.94       17.61      4.57 o
  19   3   5       46.15       56.89      6.94 o
 -24   4   5      160.08      169.44      4.69 o
 -22   4   5      129.13      116.51      3.81 o
 -20   4   5      269.47      290.57      5.79 o
 -18   4   5      424.01      430.39      7.05 o
 -16   4   5        5.53        6.83      2.00 o
 -14   4   5      105.86      111.10      3.39 o
 -12   4   5        8.06        9.90      1.84 o
 -10   4   5      227.43      237.48      3.24 o
  -8   4   5      357.98      331.45      3.18 o
  -6   4   5     1357.91     1416.43      8.40 o
  -4   4   5      162.75      176.60      3.58 o
  -2   4   5      104.78      106.04      3.09 o
   0   4   5       32.90       30.59      1.61 o
   2   4   5      568.24      509.74      5.83 o
   4   4   5        7.72       10.55      1.64 o
   6   4   5     1091.51     1078.47     13.53 o
   8   4   5     1928.52     1915.97     21.58 o
  10   4   5      898.45      878.12     11.41 o
  12   4   5      156.71      152.40      4.92 o
  14   4   5       60.47       61.03      4.98 o
  16   4   5       53.10       48.75      7.05 o
  18   4   5        0.83        0.48      2.30 o
 -23   5   5        4.40        4.38      1.46 o
 -21   5   5       11.25       10.40      2.53 o
 -19   5   5      141.89      143.65      3.93 o
 -17   5   5      483.22      438.00      8.39 o
 -15   5   5      396.37      413.19      6.15 o
 -13   5   5       75.79       65.90      2.84 o
 -11   5   5      476.73      487.70      5.84 o
  -9   5   5       87.33       99.45      2.39 o
  -7   5   5      306.64      310.52      2.72 o
  -5   5   5     4466.67     4686.03     31.80 o
  -3   5   5     1167.29     1224.95     11.91 o
  -1   5   5      242.76      223.42      4.06 o
   1   5   5      107.15       95.73      3.27 o
   3   5   5      155.58      157.59      3.57 o
   5   5   5     2369.58     2434.35     28.13 o
   7   5   5     1151.39     1144.45     13.97 o
   9   5   5     1471.25     1489.25     17.59 o
  11   5   5      497.23      463.22      7.72 o
  13   5   5        4.35        5.32      2.52 o
  15   5   5        6.63        3.55      2.16 o
  17   5   5       15.12       12.26      3.22 o
 -24   6   5       20.37       15.13      2.83 o
 -22   6   5      110.54       88.25      5.40 o
 -20   6   5       76.15       79.43      3.88 o
 -18   6   5     1014.18      964.24     13.83 o
 -16   6   5      348.49      296.38      6.32 o
 -14   6   5       58.54       51.60      3.74 o
 -12   6   5      387.90      370.17      7.18 o
 -10   6   5      724.15      692.75      8.39 o
  -8   6   5      433.36      418.79      5.15 o
  -6   6   5      949.24      977.39     10.12 o
  -4   6   5     1426.83     1408.11     15.06 o
  -2   6   5      776.58      794.87     11.48 o
   0   6   5       82.29       75.19      4.88 o
   2   6   5      462.23      458.81     21.04 o
   4   6   5      771.86      680.96     12.10 o
   6   6   5      736.62      695.30      9.90 o
   8   6   5     1342.58     1360.63     18.99 o
  10   6   5      341.00      347.86      7.86 o
  12   6   5      101.94      107.64      3.99 o
  14   6   5      246.07      221.43     11.08 o
  16   6   5       41.84       43.70      6.16 o
 -23   7   5       22.61       21.65      4.13 o
 -21   7   5      113.52      106.35      3.90 o
 -19   7   5      607.56      603.86     12.66 o
 -17   7   5      150.14      148.10      5.33 o
 -15   7   5      330.67      308.92      6.63 o
 -13   7   5      200.27      209.04      5.71 o
 -11   7   5      632.96      606.59      9.18 o
  -9   7   5      191.39      182.65      4.73 o
  -7   7   5       36.07       35.95      2.25 o
  -5   7   5      212.38      229.30      6.81 o
  -3   7   5      333.71      311.34      7.73 o
  -1   7   5      239.94      220.93      6.00 o
   1   7   5       83.78       84.66      4.91 o
   3   7   5      861.59      807.75     15.56 o
   5   7   5      273.25      268.75      8.18 o
   7   7   5      701.27      721.09     10.38 o
   9   7   5       63.57       70.23      4.34 o
  11   7   5       23.57       22.86      3.26 o
  13   7   5       34.25       35.68      4.46 o
  15   7   5       48.66       58.64      8.06 o
 -20   8   5       18.88       12.76      2.21 o
 -18   8   5        0.69        1.05      1.81 o
 -16   8   5      338.63      326.57      6.03 o
 -14   8   5     1109.51     1056.68     13.35 o
 -12   8   5      656.16      627.52     10.94 o
 -10   8   5      202.99      183.33      4.84 o
  -8   8   5     1640.19     1575.70     13.99 o
  -6   8   5     2167.42     2246.09     25.19 o
  -4   8   5      171.49      173.05      7.95 o
  -2   8   5      468.88      429.88      9.00 o
   0   8   5      566.36      537.50     10.57 o
   2   8   5      562.99      539.30      9.44 o
   4   8   5      354.39      330.74      7.46 o
   6   8   5      209.83      209.64      7.11 o
   8   8   5      220.96      228.65      6.28 o
  10   8   5       42.67       47.54      3.45 o
  12   8   5       16.15       11.36      2.37 o
  14   8   5        1.41        4.04      3.50 o
 -19   9   5        7.32        5.56      1.91 o
 -17   9   5        3.07        3.35      2.14 o
 -15   9   5      681.89      698.97      9.38 o
 -13   9   5      202.24      196.80      5.56 o
 -11   9   5       71.68       74.91      3.80 o
  -9   9   5      783.77      765.82     15.43 o
  -7   9   5      846.78      842.09     11.91 o
  -5   9   5     2576.50     2701.84     35.95 o
  -3   9   5       39.41       29.76      4.34 o
  -1   9   5     1107.16     1115.23     15.75 o
   1   9   5      524.17      506.85      8.81 o
   3   9   5       11.05       13.11      3.45 o
   5   9   5      272.69      245.33      9.42 o
   7   9   5       96.32       95.62      4.26 o
   9   9   5       65.54       69.08      3.94 o
  11   9   5       70.48       77.65      4.69 o
  13   9   5      119.84      123.87     11.53 o
 -18  10   5       10.59        9.89      2.65 o
 -16  10   5       17.86       13.36      2.77 o
 -14  10   5      235.55      249.59      4.94 o
 -12  10   5      150.04      139.33      4.47 o
 -10  10   5       10.45       11.28      2.01 o
  -8  10   5      157.27      149.80      4.63 o
  -6  10   5      717.20      704.75     11.20 o
  -4  10   5        4.62        5.95      3.65 o
  -2  10   5      324.61      305.97     10.12 o
   0  10   5      226.15      231.69      5.92 o
   2  10   5        4.23        5.43      2.48 o
   4  10   5      243.57      226.40      5.17 o
   6  10   5        3.29        3.43      1.93 o
   8  10   5       42.90       47.96      8.68 o
  10  10   5       28.75       29.13      6.66 o
  12  10   5      122.67      135.96      9.07 o
 -15  11   5       59.94       63.89      3.12 o
 -13  11   5       88.12       95.09      5.28 o
 -11  11   5      183.99      184.17      6.15 o
  -9  11   5       69.37       66.61      2.56 o
  -7  11   5      394.68      381.98      9.36 o
  -5  11   5      658.18      699.86     12.51 o
  -3  11   5      291.70      311.34      7.61 o
  -1  11   5      186.43      198.56     11.39 o
   1  11   5      162.61      159.57      5.98 o
   3  11   5       21.50       28.23      2.63 o
   5  11   5       86.85       80.56      4.37 o
   7  11   5       71.38       71.32      5.31 o
   9  11   5       52.33       81.59      4.41 o
 -12  12   5       90.73       91.06      5.08 o
 -10  12   5       76.76       72.17      4.40 o
  -8  12   5      101.06       93.10      3.30 o
  -6  12   5      253.15      281.05      5.88 o
  -4  12   5      112.53      119.96      4.88 o
  -2  12   5      221.28      235.34      7.34 o
   0  12   5        2.22        3.85      2.39 o
   2  12   5       44.22       46.95      4.45 o
   4  12   5       63.47       66.00      4.22 o
   6  12   5       26.92       14.05      3.21 o
  -9  13   5      198.32      210.84      8.52 o
  -7  13   5        0.12       -0.09      1.93 o
  -5  13   5      180.80      209.02      6.99 o
  -3  13   5       16.09       12.21      3.92 o
  -1  13   5      101.66      109.17      5.36 o
   1  13   5        0.57        1.86      2.26 o
 -24   0   6      310.03      333.60     10.34 o
 -22   0   6       39.52       49.52      5.17 o
 -20   0   6      211.23      212.55      8.55 o
 -18   0   6      144.24      145.31      7.29 o
 -16   0   6     6039.66     6037.37     84.76 o
 -14   0   6      766.97      761.59     14.38 o
 -12   0   6      953.93      956.67     15.92 o
 -10   0   6      458.35      479.84     13.06 o
  -8   0   6     1538.62     1566.09     17.90 o
  -6   0   6       63.16       55.86      2.80 o
  -4   0   6      769.81      756.37      7.01 o
  -2   0   6     1204.72     1224.62     17.68 o
   0   0   6      220.96      224.83      8.16 o
   2   0   6      780.15      784.91     17.52 o
   4   0   6      229.83      213.28      8.17 o
   6   0   6     1449.90     1355.10     20.40 o
   8   0   6     2226.11     2114.74     29.48 o
  10   0   6     1357.81     1453.99     27.68 o
  12   0   6      277.12      310.39     11.98 o
  14   0   6        6.96       10.72      7.51 o
  16   0   6      108.67      132.59      9.22 o
 -25   1   6      279.34      300.43     12.69 o
 -23   1   6      235.23      299.12     26.05 o
 -21   1   6       46.69       45.03      4.66 o
 -19   1   6       13.95       25.62      3.26 o
 -17   1   6      790.82      764.45     10.46 o
 -15   1   6     2362.46     2307.22     21.09 o
 -13   1   6     1740.52     1724.23     16.77 o
 -11   1   6      831.34      824.03     11.50 o
  -9   1   6      321.70      303.92      4.18 o
  -7   1   6       33.10       36.42      1.47 o
  -5   1   6      249.93      224.93      2.85 o
  -3   1   6     1317.38     1275.25      9.70 o
  -1   1   6      875.82      889.93      8.34 o
   1   1   6      965.66      947.07     10.25 o
   3   1   6      293.68      274.52      5.44 o
   5   1   6     1252.94     1203.67     13.00 o
   7   1   6      304.30      262.89     13.99 o
   9   1   6      550.44      509.54      7.95 o
  11   1   6      849.46      792.07     13.49 o
  13   1   6        5.92        3.54      3.18 o
  15   1   6       27.67       22.73      4.96 o
  17   1   6       49.93       38.83     11.12 o
 -24   2   6       77.12       76.14      3.23 o
 -22   2   6        6.15        4.45      2.02 o
 -20   2   6       98.06       89.95      4.48 o
 -18   2   6      307.30      276.91      5.43 o
 -16   2   6     1123.56     1124.36     11.02 o
 -14   2   6      569.33      659.61     40.00 o
 -12   2   6     1131.62     1135.30     12.09 o
 -10   2   6      125.72      137.88      4.43 o
  -8   2   6       65.86       70.15      2.01 o
  -6   2   6      110.76      109.14      2.53 o
  -4   2   6      684.97      702.31      6.19 o
  -2   2   6      232.56      236.73      2.95 o
   0   2   6      225.65      215.13      4.82 o
   2   2   6      470.54      490.88      6.43 o
   4   2   6      355.40      351.55      8.09 o
   6   2   6      168.82      163.29      6.05 o
   8   2   6      150.81      116.44      5.43 o
  10   2   6      565.33      535.19      9.20 o
  12   2   6      894.76      869.14     11.62 o
  14   2   6       37.22       37.61      3.92 o
  16   2   6       28.58        6.59      7.66 o
 -23   3   6       76.47       70.81      3.31 o
 -21   3   6       71.26       76.02      3.59 o
 -19   3   6        8.84       11.95      2.28 o
 -17   3   6      122.47      120.64      4.62 o
 -15   3   6      153.88      154.52      4.17 o
 -13   3   6      905.36      914.24      9.94 o
 -11   3   6      313.62      323.08      5.30 o
  -9   3   6      497.51      496.81      6.75 o
  -7   3   6     1049.79     1078.01      9.44 o
  -5   3   6     1550.73     1512.99     12.90 o
  -3   3   6       86.12      105.74      3.71 o
  -1   3   6       24.93       21.25      1.81 o
   1   3   6        9.36       12.19      2.44 o
   3   3   6      235.72      236.03      5.96 o
   5   3   6       92.91       85.55      8.41 o
   7   3   6      454.92      480.80      8.09 o
   9   3   6       36.28       35.98      4.16 o
  11   3   6       85.51       91.64      3.99 o
  13   3   6       50.30       48.02      3.72 o
  15   3   6        5.52        2.32      2.53 o
 -24   4   6       35.55       28.21      2.76 o
 -22   4   6      208.19      222.20      4.50 o
 -20   4   6      406.17      394.96      6.04 o
 -18   4   6      179.29      158.20      4.96 o
 -16   4   6      347.72      342.18      8.41 o
 -14   4   6      320.56      329.95     10.87 o
 -12   4   6       57.49       57.30      3.54 o
 -10   4   6      867.31      879.43     10.18 o
  -8   4   6     2219.09     2191.43     17.65 o
  -6   4   6     1359.71     1330.24     11.96 o
  -4   4   6      120.95      126.53      4.00 o
  -2   4   6      159.97      159.30      3.55 o
   0   4   6      183.48      173.30      4.32 o
   2   4   6       79.04       69.63      4.40 o
   4   4   6      236.63      241.73      6.25 o
   6   4   6     1108.07     1091.78     16.01 o
   8   4   6      454.82      455.70     10.14 o
  10   4   6        2.51        1.50      2.42 o
  12   4   6      421.64      424.75      8.66 o
  14   4   6       83.33       97.24      3.90 o
  16   4   6       33.40       29.48      3.98 o
 -23   5   6        5.78        4.49      1.57 o
 -21   5   6        7.97        4.83      2.19 o
 -19   5   6       68.22       85.75      3.61 o
 -17   5   6      366.70      338.59      5.24 o
 -15   5   6      382.34      336.84      6.65 o
 -13   5   6       29.67       34.14      2.61 o
 -11   5   6      274.41      255.50      5.41 o
  -9   5   6      290.15      280.77      4.66 o
  -7   5   6     1009.71      969.16      9.48 o
  -5   5   6       72.01       70.01      4.98 o
  -3   5   6      314.47      294.42      6.80 o
  -1   5   6      109.03       97.70      3.49 o
   1   5   6      396.10      376.23      9.03 o
   3   5   6      120.74      112.13      4.95 o
   5   5   6       47.45       48.09      3.21 o
   7   5   6      130.49      136.87      4.81 o
   9   5   6       82.19       84.00      4.55 o
  11   5   6       52.87       49.50      3.10 o
  13   5   6      135.73      146.54      7.02 o
  15   5   6       47.67       42.95     13.28 o
 -22   6   6        2.17        4.30      2.38 o
 -20   6   6      103.57       96.74      3.58 o
 -18   6   6      181.58      167.84      4.62 o
 -16   6   6      250.16      241.86      8.10 o
 -14   6   6      295.47      255.39      5.55 o
 -12   6   6       56.31       57.01      3.89 o
 -10   6   6      107.23      108.88      3.98 o
  -8   6   6      253.33      224.03      4.52 o
  -6   6   6      997.69     1022.81     14.74 o
  -4   6   6       45.72       41.89      5.50 o
  -2   6   6      376.30      407.25      8.74 o
   0   6   6      100.90       92.06      4.15 o
   2   6   6      525.78      528.05     10.34 o
   4   6   6      162.94      169.30      9.36 o
   6   6   6      217.65      222.64      9.84 o
   8   6   6       69.00       77.83      4.64 o
  10   6   6       51.20       48.88      3.12 o
  12   6   6      167.69      168.13      8.84 o
  14   6   6       65.22       82.00      4.41 o
 -21   7   6       82.02       77.21      4.05 o
 -19   7   6       83.81       93.12      4.31 o
 -17   7   6      528.08      518.62      8.10 o
 -15   7   6      932.59      883.45     11.63 o
 -13   7   6      235.54      225.84      6.60 o
 -11   7   6       59.31       51.10      4.15 o
  -9   7   6      357.92      360.32      6.89 o
  -7   7   6      110.86      115.76      4.89 o
  -5   7   6      104.28      102.93      4.91 o
  -3   7   6      127.90      150.93      6.10 o
  -1   7   6      158.36      146.75      5.61 o
   1   7   6      335.58      306.59      7.24 o
   3   7   6      187.46      187.22      7.61 o
   5   7   6      120.18      129.85      7.06 o
   7   7   6       57.39       68.26      6.62 o
   9   7   6       42.84       52.33      3.56 o
  11   7   6       33.09       29.28      4.47 o
  13   7   6       34.83       42.37      4.88 o
 -20   8   6       57.31       58.07      4.35 o
 -18   8   6      107.73      108.84      3.82 o
 -16   8   6      129.50      119.02      3.72 o
 -14   8   6      227.72      234.83      6.09 o
 -12   8   6       41.34       42.04      3.75 o
 -10   8   6      112.45      129.89      6.05 o
  -8   8   6      914.91      882.94     12.80 o
  -6   8   6       51.70       50.02      4.65 o
  -4   8   6      502.60      512.31      9.13 o
  -2   8   6     1051.59     1035.53     14.31 o
   0   8   6      618.14      597.86     10.16 o
   2   8   6      100.85       75.99      8.83 o
   4   8   6      323.96      315.43      6.95 o
   6   8   6       17.34       11.00      3.46 o
   8   8   6       18.89       13.77      3.82 o
  10   8   6       59.04       64.90      4.81 o
  12   8   6       66.30       71.02      6.98 o
 -19   9   6        6.11        2.26      1.76 o
 -17   9   6       55.66       47.65      4.50 o
 -15   9   6      249.28      245.60      7.60 o
 -13   9   6      220.54      221.27      7.87 o
 -11   9   6      187.27      199.69      6.64 o
  -9   9   6      218.79      219.20      7.11 o
  -7   9   6      102.27      105.44      5.17 o
  -5   9   6       43.34       60.10      9.14 o
  -3   9   6      132.29      124.15      5.19 o
  -1   9   6      605.80      585.84      9.89 o
   1   9   6       43.01       44.54      3.51 o
   3   9   6       89.47       91.14      4.91 o
   5   9   6       76.41       76.36      3.98 o
   7   9   6       12.23       12.77      3.16 o
   9   9   6       46.79       59.14      4.20 o
  11   9   6       12.72        6.65      5.21 o
 -16  10   6       80.66       84.19      3.52 o
 -14  10   6      436.91      463.96     14.67 o
 -12  10   6      156.63      164.40      7.04 o
 -10  10   6      257.05      288.06      7.48 o
  -8  10   6      277.36      284.39      7.44 o
  -6  10   6       41.58       46.85      6.27 o
  -4  10   6      919.72      982.35     15.89 o
  -2  10   6      732.08      755.83     37.61 o
   0  10   6      956.85      901.90     14.46 o
   2  10   6      264.10      236.59      6.80 o
   4  10   6      141.08      134.72      4.39 o
   6  10   6       60.55       61.82      4.00 o
   8  10   6       61.75       70.72      4.60 o
 -13  11   6      188.05      199.76      5.39 o
 -11  11   6       89.72       97.84      6.50 o
  -9  11   6      200.52      221.89      7.67 o
  -7  11   6      193.67      214.17      5.55 o
  -5  11   6       56.66       53.34      5.09 o
  -3  11   6      213.90      231.28      7.19 o
  -1  11   6      241.81      238.00      7.40 o
   1  11   6      261.71      269.29     14.05 o
   3  11   6        8.56        8.30      2.53 o
   5  11   6       37.93       22.40      3.67 o
 -10  12   6      244.79      295.64      7.62 o
  -8  12   6       48.82       62.07      4.93 o
  -6  12   6       64.15       75.11      3.77 o
  -4  12   6       28.11       26.49      5.23 o
  -2  12   6        6.80       10.28      2.79 o
   0  12   6       90.19      102.78      4.68 o
   2  12   6       73.48       92.36      5.34 o
 -23   1   7       97.83      116.66      7.07 o
 -21   1   7       29.56       25.63      2.82 o
 -19   1   7       33.23       28.76      4.27 o
 -17   1   7      524.23      523.39     10.16 o
 -15   1   7     1460.59     1475.91     17.15 o
 -13   1   7     2183.35     2226.28     23.46 o
 -11   1   7      408.48      407.60      8.16 o
  -9   1   7       28.21       24.85      3.48 o
  -7   1   7      193.37      171.21      4.65 o
  -5   1   7      266.25      284.01      5.98 o
  -3   1   7      522.18      537.71     10.98 o
  -1   1   7       67.18       71.99      5.34 o
   1   1   7       70.93       79.01      4.52 o
   3   1   7       69.09       77.15      3.96 o
   5   1   7      258.09      246.03      7.08 o
   7   1   7       26.64       27.92      3.26 o
   9   1   7        8.74        9.83      3.56 o
  11   1   7      468.10      463.34     15.42 o
  13   1   7      466.78      484.05     11.95 o
 -24   2   7      181.18      236.96     13.05 o
 -22   2   7       35.64       32.02      2.77 o
 -20   2   7      225.96      184.80      4.31 o
 -18   2   7      323.44      304.89      8.56 o
 -16   2   7      198.55      203.08      5.73 o
 -14   2   7      140.79      132.67      6.00 o
 -12   2   7      853.42      819.66     12.36 o
 -10   2   7      319.11      359.72     17.82 o
  -8   2   7      342.89      347.30      4.87 o
  -6   2   7      503.20      479.40      6.71 o
  -4   2   7       19.83       23.47      2.22 o
  -2   2   7       94.50       95.62      4.53 o
   0   2   7      194.57      185.00      5.56 o
   2   2   7      218.94      202.75      6.12 o
   4   2   7      436.85      435.38      8.53 o
   6   2   7       46.32       51.27      4.34 o
   8   2   7       24.26       27.98      3.46 o
  10   2   7      414.85      429.54      9.12 o
  12   2   7      255.55      264.89      9.88 o
  14   2   7       97.97      117.48      5.88 o
 -23   3   7       46.99       49.41      4.84 o
 -21   3   7       70.91       59.72      3.12 o
 -19   3   7      355.25      324.47     10.47 o
 -17   3   7        9.78        6.76      3.05 o
 -15   3   7      725.76      676.73     12.36 o
 -13   3   7       63.42       65.40      4.41 o
 -11   3   7      150.98      134.75      3.86 o
  -9   3   7      563.85      554.52      7.86 o
  -7   3   7      452.07      477.38      7.10 o
  -5   3   7      466.98      420.80      6.63 o
  -3   3   7      464.72      437.75     12.59 o
  -1   3   7        1.02        4.18      2.03 o
   1   3   7      113.13      108.30      4.87 o
   3   3   7      597.30      579.46      9.83 o
   5   3   7       67.02       71.03      4.57 o
   7   3   7       12.88       12.90      3.33 o
   9   3   7        7.00       11.39      2.65 o
  11   3   7       28.08       23.78      2.93 o
  13   3   7        9.56       11.89      3.44 o
 -22   4   7       36.75       37.87      2.89 o
 -20   4   7       26.14       26.05      2.44 o
 -18   4   7      100.86      105.19      4.02 o
 -16   4   7       52.09       52.01      3.59 o
 -14   4   7       48.00       49.28      2.85 o
 -12   4   7      181.21      185.73      4.51 o
 -10   4   7     1161.56     1121.95     10.87 o
  -8   4   7      112.00      118.44      3.40 o
  -6   4   7      197.45      207.33      9.64 o
  -4   4   7      155.34      149.20      4.24 o
  -2   4   7      154.76      150.17      4.71 o
   0   4   7       35.45       35.53      3.76 o
   2   4   7     1169.60     1149.40     15.46 o
   4   4   7      434.70      427.49      7.92 o
   6   4   7      153.72      162.47      5.03 o
   8   4   7       68.03       69.57      3.90 o
  10   4   7       43.25       38.85      3.38 o
  12   4   7       72.53       68.99      3.34 o
 -21   5   7       19.12        9.55      2.37 o
 -19   5   7      115.52      110.70      3.24 o
 -17   5   7        3.04        1.33      1.41 o
 -15   5   7      330.67      315.19      6.48 o
 -13   5   7       64.28       63.51      2.94 o
 -11   5   7      374.69      350.03      5.71 o
  -9   5   7      889.84      898.56      9.70 o
  -7   5   7      129.84      131.94      4.47 o
  -5   5   7       26.58       23.38      3.24 o
  -3   5   7      264.17      267.84      6.68 o
  -1   5   7      600.40      570.10      8.12 o
   1   5   7     1345.36     1353.52     16.63 o
   3   5   7     1070.18     1123.32     14.47 o
   5   5   7      617.00      617.74      9.88 o
   7   5   7       45.78       49.32      3.69 o
   9   5   7       41.29       36.15      3.21 o
  11   5   7       86.39       92.33      3.54 o
 -20   6   7       75.68       67.93      5.22 o
 -18   6   7      209.04      202.93     10.35 o
 -16   6   7       88.24      105.71      5.22 o
 -14   6   7      381.72      358.14      8.11 o
 -12   6   7      108.04      102.06      3.86 o
 -10   6   7       86.25       83.70      4.40 o
  -8   6   7      797.54      795.31     10.84 o
  -6   6   7      655.13      626.23      8.93 o
  -4   6   7       17.70       17.98      3.48 o
  -2   6   7       14.83        9.07      2.69 o
   0   6   7      979.89      969.59     14.33 o
   2   6   7     1567.76     1588.09     24.23 o
   4   6   7      543.69      586.52     12.03 o
   6   6   7       28.74       43.29      5.13 o
   8   6   7        6.54        6.29      3.05 o
  10   6   7        2.90        4.61      1.93 o
 -19   7   7      192.42      183.43      6.49 o
 -17   7   7      344.41      348.89      6.69 o
 -15   7   7      244.69      259.32      6.99 o
 -13   7   7       75.50       69.35      4.01 o
 -11   7   7      192.45      182.72      5.47 o
  -9   7   7      247.69      235.67      6.78 o
  -7   7   7       15.86       18.23      3.30 o
  -5   7   7      513.13      529.44     25.02 o
  -3   7   7      425.76      429.58      8.58 o
  -1   7   7      247.07      255.36      7.68 o
   1   7   7      284.24      307.54      7.93 o
   3   7   7      176.49      165.90      7.93 o
   5   7   7      150.54      160.31      6.38 o
   7   7   7        7.74        6.16      2.90 o
   9   7   7       14.35       12.11      3.40 o
 -18   8   7      131.03      136.69      5.80 o
 -16   8   7      294.08      283.28      6.93 o
 -14   8   7       33.84       25.58      2.80 o
 -12   8   7      372.65      358.79      7.54 o
 -10   8   7      175.77      186.49      9.01 o
  -8   8   7      111.70      105.67      3.49 o
  -6   8   7      306.36      293.61      6.54 o
  -4   8   7      432.26      503.29      8.60 o
  -2   8   7       69.30       75.16      4.64 o
   0   8   7       57.24       67.44      4.96 o
   2   8   7       22.11       20.63      3.60 o
   4   8   7       81.50       67.15      6.12 o
   6   8   7       41.83       38.82      4.57 o
   8   8   7       41.65       45.70      4.42 o
 -17   9   7      762.87      870.00     13.04 o
 -15   9   7       48.22       64.50      4.00 o
 -13   9   7       32.76       33.87      3.49 o
 -11   9   7       22.22       21.47      4.39 o
  -9   9   7       14.62       16.60      5.63 o
  -7   9   7       50.04       61.00      4.10 o
  -5   9   7      560.89      604.64     15.45 o
  -3   9   7      128.29      136.08      6.17 o
  -1   9   7        4.03        3.67      2.11 o
   1   9   7      609.48      647.15     10.78 o
   3   9   7       94.74       81.03      4.66 o
   5   9   7      109.52      120.54      5.34 o
   7   9   7       13.98       10.71      3.31 o
 -14  10   7        2.09        2.63      2.68 o
 -12  10   7        9.46        8.24      3.93 o
 -10  10   7       68.86       82.20      5.62 o
  -8  10   7      152.30      138.01      7.76 o
  -6  10   7      133.52      133.14      4.89 o
  -4  10   7      130.33      152.14      5.55 o
  -2  10   7       90.92      109.42      4.21 o
   0  10   7       95.88       95.05      6.13 o
   2  10   7      144.41      121.27      4.57 o
   4  10   7      168.13      201.42      6.16 o
  -9  11   7      194.80      224.90      6.73 o
  -7  11   7       59.40       65.14      5.04 o
  -5  11   7       10.78        7.91      2.91 o
  -3  11   7      106.86      114.40      5.53 o
  -1  11   7      155.69      174.71      5.52 o
   1  11   7      206.09      200.84      8.63 o
 -22   0   8      563.65      664.26     15.52 o
 -20   0   8      342.72      389.73     11.06 o
 -18   0   8     1219.10     1221.98     22.03 o
 -16   0   8      394.39      368.98      9.73 o
 -14   0   8     2374.11     2436.25     37.27 o
 -12   0   8      538.36      561.89     11.28 o
 -10   0   8     1356.11     1360.42     25.49 o
  -8   0   8      457.26      460.55     14.20 o
  -6   0   8      331.40      348.04     13.47 o
  -4   0   8      180.79      184.71     10.94 o
  -2   0   8      332.95      345.58     10.12 o
   0   0   8      378.20      367.74      9.52 o
   2   0   8       49.97       58.56      5.13 o
   4   0   8      308.66      339.07      9.87 o
   6   0   8      757.02      743.43     22.24 o
   8   0   8      675.84      653.92     15.96 o
  10   0   8      335.33      363.27     12.46 o
 -21   1   8       79.55       78.59      6.81 o
 -19   1   8      428.90      431.76      8.31 o
 -17   1   8       47.27       56.54      4.94 o
 -15   1   8      750.31      715.12     10.21 o
 -13   1   8      376.55      373.61      9.27 o
 -11   1   8      149.14      132.91      4.74 o
  -9   1   8       53.43       52.05      3.37 o
  -7   1   8      680.80      649.27     11.55 o
  -5   1   8      107.45      108.98      4.57 o
  -3   1   8      120.48      126.61      6.24 o
  -1   1   8       48.92       51.02      4.00 o
   1   1   8       12.62       10.08      2.92 o
   3   1   8      158.60      158.47      5.68 o
   5   1   8      351.42      367.21     29.00 o
   7   1   8       64.90       49.82      4.44 o
   9   1   8        4.19        0.82      2.32 o
  11   1   8       86.06       86.81      7.81 o
 -22   2   8       72.93      108.34     11.29 o
 -20   2   8       49.57       35.46      4.41 o
 -18   2   8      296.82      276.96      6.94 o
 -16   2   8       35.52       31.62      3.61 o
 -14   2   8       89.37       98.02      4.81 o
 -12   2   8      321.12      332.08      7.89 o
 -10   2   8     1166.37     1192.57     15.08 o
  -8   2   8       67.05      107.30     22.67 o
  -6   2   8      881.85      848.99     14.89 o
  -4   2   8       54.72       51.56      4.41 o
  -2   2   8      279.03      246.60      6.10 o
   0   2   8      104.46       99.43      4.16 o
   2   2   8       71.87       67.42      4.60 o
   4   2   8      105.51      103.08      5.08 o
   6   2   8      134.92      128.86      5.79 o
   8   2   8      302.79      306.59      6.55 o
  10   2   8       12.81        7.74      2.72 o
 -21   3   8       96.54      109.73      7.14 o
 -19   3   8      151.76      149.91      5.45 o
 -17   3   8      208.10      203.54      6.04 o
 -15   3   8      451.92      419.02      7.63 o
 -13   3   8      275.38      264.92      6.49 o
 -11   3   8      347.60      350.04      6.11 o
  -9   3   8       64.75       56.67      4.69 o
  -7   3   8      150.40      148.86      4.04 o
  -5   3   8       61.70       57.64      5.23 o
  -3   3   8      435.34      409.41      9.69 o
  -1   3   8      112.71      116.46      6.27 o
   1   3   8       53.81       57.47      5.23 o
   3   3   8       23.49       21.64      4.00 o
   5   3   8       42.92       42.24      4.35 o
   7   3   8        0.06        0.38      2.23 o
   9   3   8       31.76       28.05      4.05 o
 -20   4   8        2.11       -0.41      1.82 o
 -18   4   8       56.67       60.49      4.15 o
 -16   4   8       36.74       29.75      3.60 o
 -14   4   8       12.56       10.57      2.59 o
 -12   4   8      503.99      509.96      7.64 o
 -10   4   8      140.71      144.65      4.06 o
  -8   4   8      153.18      159.01      7.57 o
  -6   4   8      519.43      519.00     11.99 o
  -4   4   8      504.42      494.13     12.03 o
  -2   4   8      397.06      387.00      7.58 o
   0   4   8      215.06      217.37      6.02 o
   2   4   8      251.40      248.41     10.84 o
   4   4   8      239.85      231.17      7.23 o
   6   4   8       15.33       15.84      3.17 o
   8   4   8      174.55      182.28      5.48 o
  10   4   8       25.34       28.41      2.68 o
 -19   5   8       22.27       13.11      2.93 o
 -17   5   8       14.73       11.86      1.72 o
 -15   5   8      131.02      115.50      5.54 o
 -13   5   8       61.53       55.53      2.45 o
 -11   5   8       32.11       27.32      2.86 o
  -9   5   8      172.51      164.53      4.00 o
  -7   5   8       51.29       47.77      2.98 o
  -5   5   8      169.23      156.75      5.45 o
  -3   5   8       82.13       80.59      5.13 o
  -1   5   8       20.61       21.94      2.78 o
   1   5   8       79.29       78.18      4.35 o
   3   5   8      124.45      113.62      4.21 o
   5   5   8       28.23       26.04      3.74 o
   7   5   8       14.69       11.54      2.81 o
   9   5   8       30.16       28.16      3.72 o
 -18   6   8       39.39       28.23      3.30 o
 -16   6   8       14.10        8.84      1.80 o
 -14   6   8      482.84      447.56     13.74 o
 -12   6   8      399.35      389.82      7.90 o
 -10   6   8      202.26      192.67      5.70 o
  -8   6   8       19.26       16.73      2.67 o
  -6   6   8        6.98        4.27      2.57 o
  -4   6   8       48.47       55.93      4.38 o
  -2   6   8       90.19       89.70      5.89 o
   0   6   8      348.13      362.28      9.71 o
   2   6   8      495.50      476.99     14.99 o
   4   6   8       47.68       47.66      4.74 o
   6   6   8      120.02      127.71      6.59 o
   8   6   8       14.54       14.14      3.52 o
 -17   7   8      138.93      145.53      9.66 o
 -15   7   8       50.12       54.52      2.56 o
 -13   7   8       37.35       24.91      2.67 o
 -11   7   8      115.02      120.18      6.29 o
  -9   7   8      109.09      108.07      5.12 o
  -7   7   8       71.11       83.77      4.07 o
  -5   7   8       52.41       61.24      4.01 o
  -3   7   8       24.85       24.50      3.57 o
  -1   7   8      386.29      424.62      9.38 o
   1   7   8      120.86      146.69      5.81 o
   3   7   8       49.91       34.94      6.63 o
   5   7   8       18.69       18.33      3.95 o
 -14   8   8       52.25       60.50      5.45 o
 -12   8   8      232.52      236.80      7.17 o
 -10   8   8       50.87       48.23      5.90 o
  -8   8   8       96.43       89.27      4.13 o
  -6   8   8       36.91       37.17      3.06 o
  -4   8   8       12.69       15.12      2.68 o
  -2   8   8       67.25       63.86      4.10 o
   0   8   8       33.72       40.04      5.33 o
   2   8   8      215.16      215.35      7.19 o
   4   8   8       87.54       94.67      4.87 o
 -13   9   8      140.68      150.50      6.34 o
 -11   9   8       60.61       50.42      5.08 o
  -9   9   8       67.87       75.16      5.58 o
  -7   9   8      141.02      141.05      7.52 o
  -5   9   8      157.20      151.02     11.68 o
  -3   9   8       60.80       65.10      3.52 o
  -1   9   8       46.08       56.71      3.95 o
   1   9   8       49.39       55.22      4.08 o
  -6  10   8      117.85      123.95      8.16 o
  -4  10   8       10.30        5.63      2.17 o
 -19   1   9       13.06       10.13      2.79 o
 -17   1   9      318.77      310.82      7.07 o
 -15   1   9      103.48      119.00      3.85 o
 -13   1   9      368.36      371.32     10.17 o
 -11   1   9      809.92      796.59     31.29 o
  -9   1   9      661.29      687.91     14.09 o
  -7   1   9      386.71      414.57     15.20 o
  -5   1   9      145.35      149.48      9.93 o
  -3   1   9       81.07       86.27      5.84 o
  -1   1   9       31.71       31.43      3.86 o
   1   1   9       11.18        9.69      3.12 o
   3   1   9       18.42       18.34      3.33 o
   5   1   9        2.43        2.45      3.43 o
   7   1   9        2.16        2.65      2.64 o
 -18   2   9      240.03      251.80      6.50 o
 -16   2   9      106.81       99.34      4.37 o
 -14   2   9      267.50      269.29      6.20 o
 -12   2   9       53.23       54.46      3.56 o
 -10   2   9      319.95      326.61     11.64 o
  -8   2   9      553.79      604.87     18.88 o
  -6   2   9       90.25      101.20      7.82 o
  -4   2   9       72.00       72.72      3.86 o
  -2   2   9       42.58       35.56      3.18 o
   0   2   9      186.01      200.04      9.04 o
   2   2   9       68.20       62.58      5.02 o
   4   2   9        0.01        1.14      2.07 o
   6   2   9       91.22       95.68      4.83 o
 -19   3   9      112.90       98.83      5.82 o
 -17   3   9       65.61       65.31      3.51 o
 -15   3   9      183.07      172.72      6.07 o
 -13   3   9       52.05       48.95      3.22 o
 -11   3   9      244.76      263.07      6.50 o
  -9   3   9      139.34      134.18      6.05 o
  -7   3   9      328.06      314.21     18.35 o
  -5   3   9      105.49      106.37      3.75 o
  -3   3   9      257.31      260.13      7.11 o
  -1   3   9      259.79      274.42      7.04 o
   1   3   9        6.60        4.60      3.13 o
   3   3   9       88.85       96.23      5.87 o
   5   3   9       23.96       30.87      3.98 o
 -18   4   9       34.24       22.99      4.28 o
 -16   4   9       61.77       59.20      2.81 o
 -14   4   9       84.05       74.69      3.70 o
 -12   4   9       13.02       11.53      2.54 o
 -10   4   9       20.70       18.01      2.17 o
  -8   4   9      143.09      129.87      5.48 o
  -6   4   9      109.27      122.24     18.79 o
  -4   4   9      263.00      262.42      6.31 o
  -2   4   9      420.86      429.95      7.99 o
   0   4   9      105.76      101.30      4.89 o
   2   4   9      164.99      168.26      5.30 o
   4   4   9      122.34      116.69      6.23 o
 -17   5   9       46.41       53.14      8.82 o
 -15   5   9      147.23      126.62      9.59 o
 -13   5   9      196.16      184.14     13.62 o
 -11   5   9       12.39        6.66      1.85 o
  -9   5   9      109.49      106.06      5.29 o
  -7   5   9       72.43       71.23      3.52 o
  -5   5   9      133.78      134.83      5.21 o
  -3   5   9      415.00      421.26     13.89 o
  -1   5   9      834.73      851.01     51.02 o
   1   5   9       28.24       26.72      3.54 o
   3   5   9      223.75      229.88      8.47 o
 -14   6   9        1.84        1.27      1.92 o
 -12   6   9       56.24       35.54      4.34 o
 -10   6   9        7.18        3.11      2.19 o
  -8   6   9      138.39      112.96     10.94 o
  -6   6   9       26.02       23.55      4.00 o
  -4   6   9      207.47      198.99     11.96 o
  -2   6   9      623.25      670.19     12.90 o
   0   6   9      407.73      471.47     10.91 o
   2   6   9       84.81       92.41      6.16 o
 -13   7   9       21.08       12.96      4.04 o
 -11   7   9       80.91       75.37      4.77 o
  -9   7   9      212.21      198.74     14.91 o
  -7   7   9       65.14       57.07      4.69 o
  -5   7   9      156.65      154.51      6.72 o
  -3   7   9      259.81      298.85     20.02 o
  -1   7   9        6.41        4.85      3.68 o
   1   7   9      127.04      153.13      7.29 o
  -8   8   9       72.89       69.47      8.14 o
  -6   8   9        0.21       -0.30      2.86 o
  -4   8   9      102.40      100.81      4.59 o
 -14   0  10      300.07      332.92     11.91 o
 -12   0  10      107.45      115.90      8.04 o
 -10   0  10      222.36      237.96     13.19 o
  -8   0  10      492.05      557.15     20.49 o
  -6   0  10      581.38      618.26     38.40 o
  -4   0  10      206.81      193.99      8.46 o
  -2   0  10       24.34       19.96      6.64 o
   0   0  10      134.12      153.67     10.93 o
   2   0  10      194.85      201.67      9.55 o
 -15   1  10       82.38       86.93      7.70 o
 -13   1  10      165.33      168.36      6.36 o
 -11   1  10      676.81      711.39     15.65 o
  -9   1  10       57.01       49.82      7.68 o
  -7   1  10      352.61      384.20     13.59 o
  -5   1  10      117.18      132.82     22.63 o
  -3   1  10       44.65       46.77      3.96 o
  -1   1  10       37.66       44.21      3.97 o
   1   1  10      144.65      161.25     28.61 o
 -14   2  10       82.51       82.15      5.42 o
 -12   2  10       31.18       32.34      4.73 o
 -10   2  10       85.14       87.32      6.22 o
  -8   2  10      612.84      627.25     30.09 o
  -6   2  10      214.40      204.93     10.89 o
  -4   2  10       42.22       38.74      4.20 o
  -2   2  10       41.40       41.52      3.83 o
   0   2  10       49.78       57.28      4.16 o
 -13   3  10       11.63        8.10      3.03 o
 -11   3  10        5.47        3.91      3.16 o
  -9   3  10      118.29      114.15     11.30 o
  -7   3  10      233.65      272.89     24.16 o
  -5   3  10       35.70       33.15      4.39 o
  -3   3  10        1.67        2.98      2.53 o
  -1   3  10       34.51       26.40      2.90 o
 -12   4  10      114.16      131.11     17.42 o
 -10   4  10       61.71       58.92     13.84 o
  -8   4  10       47.05       65.55     15.26 o
  -6   4  10      132.81      118.87     28.13 o
  -4   4  10       85.05       77.68      7.05 o
  -2   4  10       23.70       13.53      2.58 o
  -9   5  10      167.77      184.99     11.89 o
  -7   5  10      124.90      148.93     11.50 o
  -5   5  10        7.51        4.30     10.15 o
 
